# Supplementary material for: Musculoskeletal injuries and absenteeism among healthcare professionals—ICD-10 characterization
Source: PLoS One. 2018 Dec 14;13(12):e0207837. doi: 10.1371/journal.pone.0207837 (PMC6294350; doi:10.1371/journal.pone.0207837)
Supplement: S1 File — (XLSX) [file pone.0207837.s001.xlsx]

## Sheet: Sheet1
Number	ProfGroup	Sex	Department	Contract	Scholarity	Seniority	Seniority_Cat	AcidNumber	Number	TypeAccid	TypeAccid2	InitialIncap	Percentagem1_par	Incap2	Percentagem2_par	Tarefas_Cat	Desvio_Categ	Contacto_Categ	Conseq_Categ	ParteCorpo_Categ	Hospitalizacao	Dur_ITA_Cat_7_30	Dur_ITA_Cat_20	Dur_ITA_Cat_30	Dx1	CID10_1	CID10_1_CORR	CID10_1_CAP	CID10_1_CAT
7627	Médico	Fem	Cirurgia	Função Pública	Ensino Superior	15	Mais que 10 anos	1177	7627	Acidente de trabalho nas instalações	Biológico	NA	#NULL!	Não Aplicável		Prestação de cuidados e apoio aos doentes / EADs	Outro desvio	Contacto com agente material cortante, afiado, áspero	Feridas e lesões superficiais	Extremidades superiores	Não	Até 7 dias	Inferior ou igual a 20 dias	Inferior ou igual a 30 dias	picada acidental com agulha de sutura no polegar esq	T81.2	T81.2	XIX	Complicações de actos médicos e cirúrgicos
3675	Assistente Operacional	Fem	Urgência e Medicina Intensiva	Função Pública	Até ao 3.º Ciclo	11	Mais que 10 anos	1179	3675	Acidente de trabalho nas instalações	Biológico	NA	#NULL!	Não Aplicável		Tarefas de manutenção	Outro desvio	Contacto com agente material cortante, afiado, áspero	Feridas e lesões superficiais	Extremidades superiores	Não	Até 7 dias	Inferior ou igual a 20 dias	Inferior ou igual a 30 dias	picada com agulha no 3º dedo da mão esquerda	T81.2	T81.2	XIX	Complicações de actos médicos e cirúrgicos
2553	Enfermagem	Masc	Medicina	Contrato Permanente	Ensino Superior	6	4 a 6 anos	1181	2553	Acidente de trabalho nas instalações	Biológico	NA	#NULL!	Não Aplicável		Prestação de cuidados e apoio aos doentes / EADs	Desvio por transbordo, derrubamento, fuga, escoamento, vaporização, emissão	Contacto por corrente eléctrica, temperatura, substância perigosa	Sem informação	Extremidades superiores	Não	Até 7 dias	Inferior ou igual a 20 dias	Inferior ou igual a 30 dias	exposição de ferida no antebraço esq a sangue	X58	X58	XX	Splash
10340	Médico	Masc	Medicina	Contrato Temporário	Ensino Superior	3	2 a 3 anos	1178	10340	Acidente de trabalho nas instalações	Biológico	NA	#NULL!	Não Aplicável		Prestação de cuidados e apoio aos doentes / EADs	Outro desvio	Contacto com agente material cortante, afiado, áspero	Feridas e lesões superficiais	Extremidades superiores	Não	Até 7 dias	Inferior ou igual a 20 dias	Inferior ou igual a 30 dias	picada acidental com agulha	T81.2	T81.2	XIX	Complicações de actos médicos e cirúrgicos
6171	Médico	Masc	Cirurgia	Contrato Permanente	Ensino Superior	5	4 a 6 anos	1182	6171	Acidente de trabalho nas instalações	Biológico	NA	#NULL!	Não Aplicável		Prestação de cuidados e apoio aos doentes / EADs	Outro desvio	Contacto com agente material cortante, afiado, áspero	Feridas e lesões superficiais	Extremidades superiores	Não	Até 7 dias	Inferior ou igual a 20 dias	Inferior ou igual a 30 dias	picada acidental com agulha de sutura no 3º dedo da mao esquerda	T81.2	T81.2	XIX	Complicações de actos médicos e cirúrgicos
4976	Outros	Fem	Pediatria	Função Pública	Ensino Superior	18	Mais que 10 anos	1183	4976	Acidente de trabalho nas instalações	Músculo-esquelético	Absoluta	100	Não Aplicável		Tarefas de logística	Movimento do corpo sujeito a constrangimento físico	Constrangimento físico do corpo	Deslocações, entorses e distensões	Extremidades inferiores	Não	Até 7 dias	Inferior ou igual a 20 dias	Inferior ou igual a 30 dias	entorse tornozelo esquerdo por trauma indirecto	S93.4	S93.4	XIX	Lesões do tornozelo e pé - lesões ósseas e ligamentares
3258	Enfermagem	Fem	Cirurgia	Contrato Permanente	Ensino Superior	6	4 a 6 anos	1184	3258	Acidente de trabalho nas instalações	Biológico	NA	#NULL!	Não Aplicável		Prestação de cuidados e apoio aos doentes / EADs	Outro desvio	Contacto com agente material cortante, afiado, áspero	Feridas e lesões superficiais	Extremidades superiores	Não	Até 7 dias	Inferior ou igual a 20 dias	Inferior ou igual a 30 dias	picada por agulha de punção venosa no 1º dedo da mão direita	T81.2	T81.2	XIX	Complicações de actos médicos e cirúrgicos
7676	Médico	Masc	Cirurgia	Contrato Temporário	Ensino Superior	5	4 a 6 anos	1185	7676	Acidente de trabalho nas instalações	Biológico	NA	#NULL!	Não Aplicável		Prestação de cuidados e apoio aos doentes / EADs	Outro desvio	Contacto com agente material cortante, afiado, áspero	Feridas e lesões superficiais	Extremidades superiores	Não	Até 7 dias	Inferior ou igual a 20 dias	Inferior ou igual a 30 dias	picada acidental em fio de coclage no polegar dto	T81.2	T81.2	XIX	Complicações de actos médicos e cirúrgicos
8092	Enfermagem	Fem	Medicina	Função Pública	Ensino Superior	24	Mais que 10 anos	1186	8092	Acidente de trabalho nas instalações	Músculo-esquelético	NA	#NULL!	Não Aplicável		Prestação de cuidados e apoio aos doentes / EADs	Movimento do corpo sujeito a constrangimento físico	Constrangimento físico do corpo	Deslocações, entorses e distensões	Pescoço, incl. coluna vertebral cervical	Não	Até 7 dias	Inferior ou igual a 20 dias	Inferior ou igual a 30 dias	cervicalgia apos esforço – posicionamento utente	M54.2	M54.2	XIII	Dorsopatias – coluna cervical
10257	Médico	Fem	Serviços de Apoio e Suporte	Outros	Ensino Superior	2	2 a 3 anos	1187	10257	Acidente de trabalho nas instalações	Biológico	NA	#NULL!	Não Aplicável		Prestação de cuidados e apoio aos doentes / EADs	Desvio por transbordo, derrubamento, fuga, escoamento, vaporização, emissão	Contacto por corrente eléctrica, temperatura, substância perigosa	Outro tipo de lesões	Extremidades superiores	Não	Até 7 dias	Inferior ou igual a 20 dias	Inferior ou igual a 30 dias	exposição a produtos biológicos	X58	X58	XX	Splash
124	Enfermagem	Fem	Medicina	Contrato Permanente	Ensino Superior	9	7 a 10 anos	1188	124	Acidente de trabalho nas instalações	Biológico	NA	#NULL!	Não Aplicável		Prestação de cuidados e apoio aos doentes / EADs	Desvio por transbordo, derrubamento, fuga, escoamento, vaporização, emissão	Contacto por corrente eléctrica, temperatura, substância perigosa	Sem informação	Cabeça	Não	Até 7 dias	Inferior ou igual a 20 dias	Inferior ou igual a 30 dias	salpico acidental sangue para face e OE	X58	X58	XX	Splash
6358	Assistente Operacional	Masc	Serviços de Apoio e Suporte	Função Pública	Até ao 3.º Ciclo	14	Mais que 10 anos	1189	6358	Acidente de trabalho nas instalações	Químico/Outros	NA	#NULL!	Não Aplicável		Tarefas de logística	Desvio por problema eléctrico, explosão, incêndio	Contacto por corrente eléctrica, temperatura, substância perigosa	Queimaduras, escaldaduras, congelação	Cabeça	Não	Até 7 dias	Inferior ou igual a 20 dias	Inferior ou igual a 30 dias	queratite aguda OD após explosão de quadro elétrico.	H16.1	H16.1	VII	Lesões oculares e auriculares/timpânicas
6467	Administrativo	Fem	Serviços de Apoio e Suporte	Função Pública	Até ao 3.º Ciclo	14	Mais que 10 anos	1191	6467	Acidente de trabalho nas instalações	Músculo-esquelético	NA	#NULL!	Não Aplicável		Outras	Escorregamento ou hesitação com queda, queda de pessoa	Outro contacto	Concussões e lesões internas	Tórax e órgãos torácicos	Não	Até 7 dias	Inferior ou igual a 20 dias	Inferior ou igual a 30 dias	contusao grade costal apos queda – escorregou chão humido	S20.2	S20.2	XIX	Lesões torácicas
1552	Enfermagem	Fem	Cirurgia	Contrato Permanente	Ensino Superior	7	7 a 10 anos	1192	1552	Acidente de trabalho nas instalações	Músculo-esquelético	Parcial	25	Não Aplicável		Prestação de cuidados e apoio aos doentes / EADs	Movimento do corpo sujeito a constrangimento físico	Constrangimento físico do corpo	Deslocações, entorses e distensões	Região dorsal e lombar, incl. coluna vertebral	Não	Entre 7 e 30 dias	Inferior ou igual a 20 dias	Inferior ou igual a 30 dias	lombalgia de esforço (posicionamento doente)	M54.5	M54.5	XIII	Dorsopatias – coluna lombar
7930	Enfermagem	Fem	Serviços de Apoio e Suporte	Contrato Permanente	Ensino Superior	13	Mais que 10 anos	1195	7930	Acidente de trabalho nas instalações	Músculo-esquelético	NA	#NULL!	Não Aplicável		Prestação de cuidados e apoio aos doentes / EADs	Escorregamento ou hesitação com queda, queda de pessoa	Outro contacto	Deslocações, entorses e distensões	Extremidades inferiores	Não	Até 7 dias	Inferior ou igual a 20 dias	Inferior ou igual a 30 dias	contusao joelho direito – queda pq tropeçou em fio no bloco	S80	S80	XIX	Lesões do joelho e perna - trauma directo
9027	Médico	Masc	Medicina	Contrato Temporário	Ensino Superior	4	4 a 6 anos	1193	9027	Acidente de trabalho nas instalações	Biológico	NA	#NULL!	Não Aplicável		Prestação de cuidados e apoio aos doentes / EADs	Outro desvio	Contacto com agente material cortante, afiado, áspero	Feridas e lesões superficiais	Extremidades superiores	Não	Até 7 dias	Inferior ou igual a 20 dias	Inferior ou igual a 30 dias	picada acidental com agulha de gasimetria	T81.2	T81.2	XIX	Complicações de actos médicos e cirúrgicos
8570	Assistente Operacional	Masc	Serviços de Apoio e Suporte	Função Pública	Até ao 3.º Ciclo	26	Mais que 10 anos	1194	8570	Acidente de trabalho nas instalações	Músculo-esquelético	NA	#NULL!	Não Aplicável		Tarefas de logística	Movimento do corpor não sujeito a constrangimento físico	Pancada por objecto em movimento, colisão com	Concussões e lesões internas	Extremidades superiores	Não	Até 7 dias	Inferior ou igual a 20 dias	Inferior ou igual a 30 dias	lesao corto-contundente do 3o dedo mao esq – manusear autoclave	S61.0	S61.0	XIX	Lesões do punho e mão - superficiais
673	Médico	Fem	Pediatria	Função Pública	Ensino Superior	20	Mais que 10 anos	1196	673	Acidente de trabalho nas instalações	Músculo-esquelético	NA	#NULL!	Não Aplicável		Outras	Escorregamento ou hesitação com queda, queda de pessoa	Outro contacto	Concussões e lesões internas	Região dorsal e lombar, incl. coluna vertebral	Não	Até 7 dias	Inferior ou igual a 20 dias	Inferior ou igual a 30 dias	queda com lombalgia traumática	S39.9	S39.9	XIX	Lesões do abdómen, coluna lombar e bacia
4650	Administrativo	Fem	Serviços de Apoio e Suporte	Função Pública	Ensino Secundário/Profissional	19	Mais que 10 anos	1197	4650	Acidente de trabalho nas instalações	Músculo-esquelético	Absoluta	100	Não Aplicável		Outras	Escorregamento ou hesitação com queda, queda de pessoa	Outro contacto	Concussões e lesões internas	Região dorsal e lombar, incl. coluna vertebral	Não	Superior a 30 dias	Superior a 20 dias	Superior a 30 dias	contusão sacroccocígea por trauma directo	S30.0	S30.0	XIX	Lesões do abdómen, coluna lombar e bacia
2586	Enfermagem	Fem	Cirurgia	Função Pública	Ensino Superior	18	Mais que 10 anos	1198	2586	Acidente de trabalho nas instalações	Biológico	NA	#NULL!	Não Aplicável		Prestação de cuidados e apoio aos doentes / EADs	Outro desvio	Contacto com agente material cortante, afiado, áspero	Feridas e lesões superficiais	Extremidades superiores	Não	Até 7 dias	Inferior ou igual a 20 dias	Inferior ou igual a 30 dias	corte bisturi 1º dedo MD	T81.2	T81.2	XIX	Complicações de actos médicos e cirúrgicos
8080	Enfermagem	Fem	Medicina	Função Pública	Ensino Superior	24	Mais que 10 anos	1199	8080	Acidente de trabalho nas instalações	Biológico	NA	#NULL!	Não Aplicável		Tarefas de manutenção	Outro desvio	Contacto com agente material cortante, afiado, áspero	Feridas e lesões superficiais	Extremidades superiores	Não	Até 7 dias	Inferior ou igual a 20 dias	Inferior ou igual a 30 dias	picada acidental com pinça	T81.2	T81.2	XIX	Complicações de actos médicos e cirúrgicos
7385	Médico	Fem	Medicina	Contrato Temporário	Ensino Superior	5	4 a 6 anos	1200	7385	Acidente de trabalho nas instalações	Biológico	NA	#NULL!	Não Aplicável		Prestação de cuidados e apoio aos doentes / EADs	Outro desvio	Contacto com agente material cortante, afiado, áspero	Feridas e lesões superficiais	Extremidades superiores	Não	Até 7 dias	Inferior ou igual a 20 dias	Inferior ou igual a 30 dias	picada acidental com agulha sutura no polegar direito	T81.2	T81.2	XIX	Complicações de actos médicos e cirúrgicos
1360	Médico	Fem	Ginecologia/Obstetrícia	Contrato Temporário	Ensino Superior	8	7 a 10 anos	1206	1360	Acidente de trabalho nas instalações	Biológico	NA	#NULL!	Não Aplicável		Prestação de cuidados e apoio aos doentes / EADs	Outro desvio	Contacto com agente material cortante, afiado, áspero	Feridas e lesões superficiais	Extremidades superiores	Não	Até 7 dias	Inferior ou igual a 20 dias	Inferior ou igual a 30 dias	contacto directo da pele das mãos com sangue de doente HIV, no bloco	X58	X58	XX	Splash
4747	Enfermagem	Fem	Urgência e Medicina Intensiva	Função Pública	Ensino Superior	19	Mais que 10 anos	1202	4747	Acidente de trabalho nas instalações	Biológico	NA	#NULL!	Não Aplicável		Outras	Outro desvio	Contacto com agente material cortante, afiado, áspero	Feridas e lesões superficiais	Extremidades superiores	Não	Até 7 dias	Inferior ou igual a 20 dias	Inferior ou igual a 30 dias	picada acidental por agulha contaminada	T81.2	T81.2	XIX	Complicações de actos médicos e cirúrgicos
8925	Médico	Fem	Medicina	Contrato Temporário	Ensino Superior	4	4 a 6 anos	1203	8925	Acidente de trabalho nas instalações	Biológico	NA	#NULL!	Não Aplicável		Prestação de cuidados e apoio aos doentes / EADs	Outro desvio	Contacto com agente material cortante, afiado, áspero	Feridas e lesões superficiais	Extremidades superiores	Não	Até 7 dias	Inferior ou igual a 20 dias	Inferior ou igual a 30 dias	picada acidental com agulha subcutânea	T81.2	T81.2	XIX	Complicações de actos médicos e cirúrgicos
3636	Médico	Masc	Cirurgia	Contrato Permanente	Ensino Superior	15	Mais que 10 anos	1201	3636	Acidente de trabalho nas instalações	Químico/Outros	NA	#NULL!	Não Aplicável		Prestação de cuidados e apoio aos doentes / EADs	Desvio por transbordo, derrubamento, fuga, escoamento, vaporização, emissão	Contacto por corrente eléctrica, temperatura, substância perigosa	Queimaduras, escaldaduras, congelação	Cabeça	Não	Até 7 dias	Inferior ou igual a 20 dias	Inferior ou igual a 30 dias	spalsh sterilium olho direito	X59.9	X59.9	XX	Splash
8072	Enfermagem	Fem	Cirurgia	Função Pública	Ensino Superior	24	Mais que 10 anos	1212	8072	Acidente de trabalho nas instalações	Músculo-esquelético	Absoluta	100	Não Aplicável		Prestação de cuidados e apoio aos doentes / EADs	Movimento do corpo sujeito a constrangimento físico	Constrangimento físico do corpo	Deslocações, entorses e distensões	Outras partes do corpo	Não	Superior a 30 dias	Superior a 20 dias	Superior a 30 dias	sem diagnostico				Missings de informação
6228	Médico	Fem	Pediatria	Contrato Permanente	Ensino Superior	9	7 a 10 anos	1205	6228	Acidente de trabalho nas instalações	Químico/Outros	Absoluta	100	Não Aplicável		Prestação de cuidados e apoio aos doentes / EADs	Desvio por transbordo, derrubamento, fuga, escoamento, vaporização, emissão	Contacto por corrente eléctrica, temperatura, substância perigosa	Outro tipo de lesões	Cabeça	Não	Até 7 dias	Inferior ou igual a 20 dias	Inferior ou igual a 30 dias	lesao superficial da cornea OE com liquido antiseptico	H16.1	H16.1	VII	Splash
10130	Assistente Operacional	Masc	Pediatria	Contrato Permanente	Até ao 3.º Ciclo	3	2 a 3 anos	1204	10130	Acidente de trabalho nas instalações	Músculo-esquelético	Parcial	20	Não Aplicável		Tarefas de manutenção	Movimento do corpor não sujeito a constrangimento físico	Pancada por objecto em movimento, colisão com	Concussões e lesões internas	Extremidades superiores	Não	Entre 7 e 30 dias	Inferior ou igual a 20 dias	Inferior ou igual a 30 dias	contusão punho direito após traumatismo	S60.2	S60.2	XIX	Lesões do punho e mão - superficiais
4524	Enfermagem	Fem	Cirurgia	Função Pública	Ensino Superior	15	Mais que 10 anos	1207	4524	Acidente de trabalho nas instalações	Biológico	NA	#NULL!	Não Aplicável		Prestação de cuidados e apoio aos doentes / EADs	Outro desvio	Contacto com agente material cortante, afiado, áspero	Feridas e lesões superficiais	Extremidades superiores	Não	Até 7 dias	Inferior ou igual a 20 dias	Inferior ou igual a 30 dias	picada na 2ª falange do 2º dedo da mão esquerda com bisturi contaminado	T81.2	T81.2	XIX	Complicações de actos médicos e cirúrgicos
9500	Enfermagem	Fem	Cirurgia	Função Pública	Ensino Superior	26	Mais que 10 anos	1208	9500	Acidente de trabalho nas instalações	Biológico	NA	#NULL!	Não Aplicável		Prestação de cuidados e apoio aos doentes / EADs	Outro desvio	Contacto com agente material cortante, afiado, áspero	Feridas e lesões superficiais	Extremidades superiores	Não	Até 7 dias	Inferior ou igual a 20 dias	Inferior ou igual a 30 dias	picada acidental com agulha durante cirurgia	T81.2	T81.2	XIX	Complicações de actos médicos e cirúrgicos
4346	Assistente Operacional	Fem	Urgência e Medicina Intensiva	Função Pública	Ensino Secundário/Profissional	12	Mais que 10 anos	1213	4346	Acidente de trabalho nas instalações	Biológico	NA	#NULL!	Não Aplicável		Prestação de cuidados e apoio aos doentes / EADs	Desvio por transbordo, derrubamento, fuga, escoamento, vaporização, emissão	Contacto por corrente eléctrica, temperatura, substância perigosa	Sem informação	Cabeça	Não	Até 7 dias	Inferior ou igual a 20 dias	Inferior ou igual a 30 dias	picada acidental com agulha subcutânea	T81.2	T81.2	XIX	Complicações de actos médicos e cirúrgicos
1597	Assistente Operacional	Fem	Medicina	Contrato Permanente	Até ao 3.º Ciclo	7	7 a 10 anos	1216	1597	Acidente de trabalho nas instalações	Músculo-esquelético	Absoluta	100	Não Aplicável		Outras	Movimento do corpo sujeito a constrangimento físico	Constrangimento físico do corpo	Deslocações, entorses e distensões	Extremidades inferiores	Não	Entre 7 e 30 dias	Inferior ou igual a 20 dias	Inferior ou igual a 30 dias	entorse pé E (traumatismo)	S93	S93	XIX	Lesões do tornozelo e pé - lesões ósseas e ligamentares
1906	Assistente Operacional	Fem	Medicina	Contrato Permanente	Ensino Secundário/Profissional	7	7 a 10 anos	1209	1906	Acidente de trabalho nas instalações	Químico/Outros	Absoluta	100	Parcial	30	Tarefas de logística	Surpresa, susto, violência, agressão, ameaça, presença	Contacto com agente material cortante, afiado, áspero	Feridas e lesões superficiais	Extremidades superiores	Sim	Superior a 30 dias	Superior a 20 dias	Superior a 30 dias	agressão (arma branca, tentativa de assalto)	Y04	Y04	XX	Agressão
3510	Administrativo	Fem	Cirurgia	Função Pública	Ensino Secundário/Profissional	42	Mais que 10 anos	1210	3510	Acidente de trabalho nas instalações	Músculo-esquelético	NA	#NULL!	Não Aplicável		Trabalho informático e administrativo	Movimento do corpor não sujeito a constrangimento físico	Pancada por objecto em movimento, colisão com	Concussões e lesões internas	Extremidades inferiores	Não	Até 7 dias	Inferior ou igual a 20 dias	Inferior ou igual a 30 dias	Ausência de processo físico e impossibilidade de ver nº de processo				Missings de informação
9346	Assistente Operacional	Fem	Cirurgia	Contrato Permanente	Até ao 3.º Ciclo	12	Mais que 10 anos	1215	9346	Acidente de trabalho nas instalações	Músculo-esquelético	Absoluta	100	Parcial	20	Tarefas de logística	Escorregamento ou hesitação com queda, queda de pessoa	Esmagamento em vertical ou horizontal contra objecto imóvel	Concussões e lesões internas	Pescoço, incl. coluna vertebral cervical	Sim	Superior a 30 dias	Superior a 20 dias	Superior a 30 dias	omalgia	S40.0	M75	XIII	Lesões de tecidos moles – lesões tendinosas e sinoviais – lesões do ombro
7888	Médico	Fem	Medicina	Contrato Permanente	Ensino Superior	11	Mais que 10 anos	1211	7888	Acidente de trabalho nas instalações	Músculo-esquelético	NA	#NULL!	Não Aplicável		Trabalho informático e administrativo	Movimento do corpor não sujeito a constrangimento físico	Pancada por objecto em movimento, colisão com	Concussões e lesões internas	Extremidades superiores	Não	Até 7 dias	Inferior ou igual a 20 dias	Inferior ou igual a 30 dias	lesao cortocontundente 5º dedo mao esquerda – fechar impressora	S61.0	S61.0	XIX	Lesões do punho e mão - superficiais
10311	Médico	Fem	Ginecologia/Obstetrícia	Contrato Temporário	Ensino Superior	3	2 a 3 anos	1214	10311	Acidente de trabalho nas instalações	Biológico	NA	#NULL!	Não Aplicável		Prestação de cuidados e apoio aos doentes / EADs	Outro desvio	Contacto com agente material cortante, afiado, áspero	Feridas e lesões superficiais	Extremidades superiores	Não	Até 7 dias	Inferior ou igual a 20 dias	Inferior ou igual a 30 dias	picada acidental com agulha	T81.2	T81.2	XIX	Complicações de actos médicos e cirúrgicos
1171	Assistente Operacional	Fem	Serviços de Apoio e Suporte	Contrato Permanente	Até ao 3.º Ciclo	8	7 a 10 anos	1217	1171	Acidente de trabalho nas instalações	Músculo-esquelético	Absoluta	100	Não Aplicável		Tarefas de manutenção	Movimento do corpor não sujeito a constrangimento físico	Pancada por objecto em movimento, colisão com	Feridas e lesões superficiais	Extremidades superiores	Não	Entre 7 e 30 dias	Inferior ou igual a 20 dias	Inferior ou igual a 30 dias	trauma da MD - ferida cortocontusa AIF proximal 3º dedo MD, bordo radial (sutura)	S61.0	S61.0	XIX	Lesões do punho e mão - superficiais
9986	Enfermagem	Masc	Cirurgia	Contrato Permanente	Ensino Superior	9	7 a 10 anos	1221	9986	Acidente de trabalho nas instalações	Músculo-esquelético	Absoluta	100	Não Aplicável		Prestação de cuidados e apoio aos doentes / EADs	Movimento do corpo sujeito a constrangimento físico	Constrangimento físico do corpo	Deslocações, entorses e distensões	Extremidades superiores	Não	Até 7 dias	Inferior ou igual a 20 dias	Inferior ou igual a 30 dias	entorse do antebraço direito	S59.9	S59.9	XIX	Lesões do cotovelo e antebraço
8232	Assistente Operacional	Fem	Ginecologia/Obstetrícia	Função Pública	Até ao 3.º Ciclo	26	Mais que 10 anos	1218	8232	Acidente de trabalho nas instalações	Biológico	NA	#NULL!	Não Aplicável		Tarefas de manutenção	Outro desvio	Contacto com agente material cortante, afiado, áspero	Feridas e lesões superficiais	Outras partes do corpo	Não	Até 7 dias	Inferior ou igual a 20 dias	Inferior ou igual a 30 dias	picada acidental com agulha no abdomen – carregar contentor agulhas	T81.2	T81.2	XIX	Complicações de actos médicos e cirúrgicos
2129	Enfermagem	Fem	Urgência e Medicina Intensiva	Contrato Permanente	Ensino Superior	7	7 a 10 anos	1219	2129	Acidente de trabalho nas instalações	Químico/Outros	NA	#NULL!	Não Aplicável		Prestação de cuidados e apoio aos doentes / EADs	Surpresa, susto, violência, agressão, ameaça, presença	Outro contacto	Outro tipo de lesões	Extremidades superiores	Não	Até 7 dias	Inferior ou igual a 20 dias	Inferior ou igual a 30 dias	agressão doente	Y04	Y04	XX	Agressão
1464	Enfermagem	Masc	Urgência e Medicina Intensiva	Contrato Permanente	Ensino Superior	7	7 a 10 anos	1220	1464	Acidente de trabalho nas instalações	Químico/Outros	NA	#NULL!	Não Aplicável		Prestação de cuidados e apoio aos doentes / EADs	Surpresa, susto, violência, agressão, ameaça, presença	Outro contacto	Outro tipo de lesões	Extremidades superiores	Não	Até 7 dias	Inferior ou igual a 20 dias	Inferior ou igual a 30 dias	agressão de doente	Y04	Y04	XX	Agressão
6887	Enfermagem	Fem	Ginecologia/Obstetrícia	Função Pública	Ensino Superior	32	Mais que 10 anos	1223	6887	Acidente de trabalho nas instalações	Biológico	NA	#NULL!	Não Aplicável		Prestação de cuidados e apoio aos doentes / EADs	Outro desvio	Contacto com agente material cortante, afiado, áspero	Feridas e lesões superficiais	Extremidades superiores	Não	Até 7 dias	Inferior ou igual a 20 dias	Inferior ou igual a 30 dias	picada acidental com agulha sc no antebraço esq.	T81.2	T81.2	XIX	Complicações de actos médicos e cirúrgicos
3434	Técnico	Fem	Medicina	Contrato Permanente	Ensino Superior	11	Mais que 10 anos	1222	3434	Acidente de trabalho nas instalações	Químico/Outros	NA	#NULL!	Não Aplicável		Prestação de cuidados e apoio aos doentes / EADs	Surpresa, susto, violência, agressão, ameaça, presença	Mordedura, pontapé, etc.	Feridas e lesões superficiais	Extremidades superiores	Não	Até 7 dias	Inferior ou igual a 20 dias	Inferior ou igual a 30 dias	mordedura de criança	W50	W50	XX	Agressão
9744	Médico	Masc	Imagiologia	Contrato Temporário	Ensino Superior	3	2 a 3 anos	1224	9744	Acidente de trabalho nas instalações	Biológico	NA	#NULL!	Não Aplicável		Prestação de cuidados e apoio aos doentes / EADs	Outro desvio	Contacto com agente material cortante, afiado, áspero	Feridas e lesões superficiais	Extremidades superiores	Não	Até 7 dias	Inferior ou igual a 20 dias	Inferior ou igual a 30 dias	picada acidental com agulha de biópsia	T81.2	T81.2	XIX	Complicações de actos médicos e cirúrgicos
4775	Assistente Operacional	Fem	Medicina	Função Pública	Até ao 3.º Ciclo	23	Mais que 10 anos	1226	4775	Acidente de trabalho nas instalações	Biológico	NA	#NULL!	Não Aplicável		Tarefas de manutenção	Outro desvio	Contacto com agente material cortante, afiado, áspero	Feridas e lesões superficiais	Extremidades superiores	Não	Até 7 dias	Inferior ou igual a 20 dias	Inferior ou igual a 30 dias	picada acidental no 1º dedo da mão esquerda	T81.2	T81.2	XIX	Complicações de actos médicos e cirúrgicos
6896	Administrativo	Fem	Serviços de Apoio e Suporte	Contrato Permanente	Ensino Secundário/Profissional	14	Mais que 10 anos	1225	6896	Acidente in itinere	Músculo-esquelético	Absoluta	100	Parcial	20	Outras	Outro desvio	Outro contacto	Concussões e lesões internas	Extremidades inferiores	Não	Superior a 30 dias	Superior a 20 dias	Superior a 30 dias	politraumatismo por acidente de viação	T00.9	T00.9	XIX	Lesões múltiplas, politrauma
6286	Assistente Operacional	Fem	Ginecologia/Obstetrícia	Contrato Permanente	Até ao 3.º Ciclo	5	4 a 6 anos	1227	6286	Acidente de trabalho nas instalações	Biológico	NA	#NULL!	Não Aplicável		Tarefas de manutenção	Outro desvio	Contacto com agente material cortante, afiado, áspero	Feridas e lesões superficiais	Extremidades superiores	Não	Até 7 dias	Inferior ou igual a 20 dias	Inferior ou igual a 30 dias	picada acidental com agulha que estava no lixo, no polegar mão esquerda	T81.2	T81.2	XIX	Complicações de actos médicos e cirúrgicos
1047	Médico	Masc	Cirurgia	Contrato Permanente	Ensino Superior	8	7 a 10 anos	1228	1047	Acidente de trabalho nas instalações	Biológico	NA	#NULL!	Não Aplicável		Prestação de cuidados e apoio aos doentes / EADs	Outro desvio	Contacto com agente material cortante, afiado, áspero	Feridas e lesões superficiais	Extremidades superiores	Não	Até 7 dias	Inferior ou igual a 20 dias	Inferior ou igual a 30 dias	picada acidental 2º dedo ME com inst. cirurgico não oco	T81.2	T81.2	XIX	Complicações de actos médicos e cirúrgicos
961	Médico	Masc	Cirurgia	Função Pública	Ensino Superior	11	Mais que 10 anos	1230	961	Acidente de trabalho nas instalações	Biológico	NA	#NULL!	Não Aplicável		Prestação de cuidados e apoio aos doentes / EADs	Outro desvio	Contacto com agente material cortante, afiado, áspero	Feridas e lesões superficiais	Sem informação	Não	Até 7 dias	Inferior ou igual a 20 dias	Inferior ou igual a 30 dias	picada acidental com agulha romba 2º dedo ME	T81.2	T81.2	XIX	Complicações de actos médicos e cirúrgicos
8121	Enfermagem	Fem	Medicina	Função Pública	Ensino Superior	11	Mais que 10 anos	1229	8121	Acidente de trabalho nas instalações	Músculo-esquelético	Absoluta	100	Parcial	20	Prestação de cuidados e apoio aos doentes / EADs	Escorregamento ou hesitação com queda, queda de pessoa	Outro contacto	Concussões e lesões internas	Região dorsal e lombar, incl. coluna vertebral	Não	Superior a 30 dias	Superior a 20 dias	Superior a 30 dias	contusao regiao lombar após queda	S30.0	S30.0	XIX	Lesões do abdómen, coluna lombar e bacia
8225	Enfermagem	Masc	Cirurgia	Função Pública	Ensino Superior	13	Mais que 10 anos	1239	8225	Acidente de trabalho nas instalações	Músculo-esquelético	Parcial	99	Parcial	99	Prestação de cuidados e apoio aos doentes / EADs	Ruptura, arrombamento, rebentamento, resvalamento, queda, desmoronamento	Pancada por objecto em movimento, colisão com	Concussões e lesões internas	Extremidades superiores	Não	Até 7 dias	Inferior ou igual a 20 dias	Inferior ou igual a 30 dias	contusao punho direito – ao tentar baixar cama	S60.2	S60.2	XIX	Lesões do punho e mão - superficiais
8494	Enfermagem	Masc	Urgência e Medicina Intensiva	Contrato Permanente	Ensino Superior	4	4 a 6 anos	1231	8494	Acidente de trabalho nas instalações	Biológico	NA	#NULL!	Não Aplicável		Prestação de cuidados e apoio aos doentes / EADs	Outro desvio	Contacto com agente material cortante, afiado, áspero	Feridas e lesões superficiais	Sem informação	Não	Até 7 dias	Inferior ou igual a 20 dias	Inferior ou igual a 30 dias	picada acidental com agulha 2º dedo mao esq	T81.2	T81.2	XIX	Complicações de actos médicos e cirúrgicos
3794	Administrativo	Fem	Medicina	Contrato Permanente	Ensino Superior	6	4 a 6 anos	1232	3794	Acidente de trabalho nas instalações	Músculo-esquelético	NA	#NULL!	Não Aplicável		Outras	Escorregamento ou hesitação com queda, queda de pessoa	Esmagamento em vertical ou horizontal contra objecto imóvel	Concussões e lesões internas	Extremidades superiores	Não	Até 7 dias	Inferior ou igual a 20 dias	Inferior ou igual a 30 dias	contusão da mão esquerda por trauma directo	S60.2	S60.2	XIX	Lesões do punho e mão - superficiais
9652	Enfermagem	Fem	Urgência e Medicina Intensiva	Função Pública	Ensino Superior	12	Mais que 10 anos	1233	9652	Acidente de trabalho nas instalações	Biológico	NA	#NULL!	Não Aplicável		Prestação de cuidados e apoio aos doentes / EADs	Outro desvio	Contacto com agente material cortante, afiado, áspero	Feridas e lesões superficiais	Extremidades superiores	Não	Até 7 dias	Inferior ou igual a 20 dias	Inferior ou igual a 30 dias	exposição a produtos biológicos	X58	X58	XX	Splash
8277	Enfermagem	Fem	Cirurgia	Contrato Permanente	Ensino Superior	4	4 a 6 anos	1237	8277	Acidente de trabalho nas instalações	Músculo-esquelético	NA	#NULL!	Não Aplicável		Prestação de cuidados e apoio aos doentes / EADs	Ruptura, arrombamento, rebentamento, resvalamento, queda, desmoronamento	Pancada por objecto em movimento, colisão com	Concussões e lesões internas	Tórax e órgãos torácicos	Não	Até 7 dias	Inferior ou igual a 20 dias	Inferior ou igual a 30 dias	contusao mama direita – posicionamento utente	S20.0	S20.0	XIX	Lesões torácicas
10118	Enfermagem	Fem	Cirurgia	Contrato Permanente	Ensino Superior	3	2 a 3 anos	1235	10118	Acidente de trabalho nas instalações	Músculo-esquelético	NA	#NULL!	Não Aplicável		Outras	Escorregamento ou hesitação com queda, queda de pessoa	Esmagamento em vertical ou horizontal contra objecto imóvel	Deslocações, entorses e distensões	Outras partes do corpo	Não	Até 7 dias	Inferior ou igual a 20 dias	Inferior ou igual a 30 dias	omalgia esquerda após queda	S40.0	S40.0	XIX	Lesões do ombro e do braço
8137	Técnico	Fem	Medicina Laboratorial	Função Pública	Ensino Superior	28	Mais que 10 anos	1234	8137	Acidente de trabalho nas instalações	Biológico	NA	#NULL!	Não Aplicável		Prestação de cuidados e apoio aos doentes / EADs	Outro desvio	Contacto com agente material cortante, afiado, áspero	Feridas e lesões superficiais	Extremidades superiores	Não	Até 7 dias	Inferior ou igual a 20 dias	Inferior ou igual a 30 dias	lesao cortante no 1º e 4º dedo mao direita – quebra de balão de laboratório	S61.0	S61.0	XIX	Lesões do punho e mão - superficiais
9500	Enfermagem	Fem	Cirurgia	Função Pública	Ensino Superior	26	Mais que 10 anos	1243	9500	Acidente de trabalho nas instalações	Biológico	NA	#NULL!	Não Aplicável		Prestação de cuidados e apoio aos doentes / EADs	Outro desvio	Contacto com agente material cortante, afiado, áspero	Feridas e lesões superficiais	Extremidades superiores	Não	Até 7 dias	Inferior ou igual a 20 dias	Inferior ou igual a 30 dias	picada acidental com agulha no 3º dedo da mão esquerda durante cirurgia	T81.2	T81.2	XIX	Complicações de actos médicos e cirúrgicos
1330	Médico	Masc	Imagiologia	Contrato Temporário	Ensino Superior	8	7 a 10 anos	1236	1330	Acidente de trabalho nas instalações	Biológico	NA	#NULL!	Não Aplicável		Prestação de cuidados e apoio aos doentes / EADs	Outro desvio	Contacto com agente material cortante, afiado, áspero	Feridas e lesões superficiais	Extremidades superiores	Não	Até 7 dias	Inferior ou igual a 20 dias	Inferior ou igual a 30 dias	PROCESSO NÃO EXISTE (Já não é funcionário do Hospital)				Missings de informação
8383	Assistente Operacional	Fem	Cirurgia	Contrato Permanente	Até ao 3.º Ciclo	4	4 a 6 anos	1247	8383	Acidente de trabalho nas instalações	Músculo-esquelético	NA	#NULL!	Não Aplicável		Tarefas de manutenção	Movimento do corpo sujeito a constrangimento físico	Constrangimento físico do corpo	Deslocações, entorses e distensões	Região dorsal e lombar, incl. coluna vertebral	Não	Até 7 dias	Inferior ou igual a 20 dias	Inferior ou igual a 30 dias	dorsalgia apos esforço – limpeza cama	M54.8	M54.8	XIII	Outras dorsopatias
8367	Enfermagem	Fem	Cirurgia	Função Pública	Ensino Superior	27	Mais que 10 anos	1238	8367	Acidente de trabalho nas instalações	Músculo-esquelético	Absoluta	100	Não Aplicável		Prestação de cuidados e apoio aos doentes / EADs	Movimento do corpo sujeito a constrangimento físico	Constrangimento físico do corpo	Deslocações, entorses e distensões	Extremidades inferiores	Não	Entre 7 e 30 dias	Superior a 20 dias	Inferior ou igual a 30 dias	entorse do joelho esquerdo – amparar queda de utente	S83	S83	XIX	Lesões articulares do joelho; ruptura ligamentar no joelho/perna
8693	Assistente Operacional	Fem	Medicina	Contrato Temporário	Ensino Secundário/Profissional	4	4 a 6 anos	1242	8693	Acidente de trabalho nas instalações	Biológico	NA	#NULL!	Não Aplicável		Tarefas de manutenção	Outro desvio	Contacto com agente material cortante, afiado, áspero	Feridas e lesões superficiais	Extremidades superiores	Não	Até 7 dias	Inferior ou igual a 20 dias	Inferior ou igual a 30 dias	picada acidental com agulha EV no polegar da mão direita	T81.2	T81.2	XIX	Complicações de actos médicos e cirúrgicos
560	Enfermagem	Fem	Urgência e Medicina Intensiva	Função Pública	Ensino Superior	20	Mais que 10 anos	1244	560	Acidente de trabalho nas instalações	Biológico	NA	#NULL!	Não Aplicável		Prestação de cuidados e apoio aos doentes / EADs	Desvio por transbordo, derrubamento, fuga, escoamento, vaporização, emissão	Contacto por corrente eléctrica, temperatura, substância perigosa	Outro tipo de lesões	Extremidades superiores	Não	Até 7 dias	Inferior ou igual a 20 dias	Inferior ou igual a 30 dias	contacto com sanque de doente na MD onde tinha lesaõ cutânea não recente	X58	X58	XX	Splash
2042	Técnico	Fem	Imagiologia	Função Pública	Ensino Secundário/Profissional	18	Mais que 10 anos	1241	2042	Acidente in itinere	Químico/Outros	Absoluta	100	Não Aplicável		Outras	Outro desvio	Outro contacto	Concussões e lesões internas	Extremidades inferiores	Não	Até 7 dias	Inferior ou igual a 20 dias	Inferior ou igual a 30 dias	acidente de viação in itenere	V43	V43	XX	Acidentes de viação
3978	Técnico	Fem	Imagiologia	Função Pública	Ensino Superior	15	Mais que 10 anos	1240	3978	Acidente in itinere	Músculo-esquelético	Absoluta	100	Parcial	30	Outras	Outro desvio	Outro contacto	Concussões e lesões internas	Pescoço, incl. coluna vertebral cervical	Não	Entre 7 e 30 dias	Inferior ou igual a 20 dias	Inferior ou igual a 30 dias	acidente de viação	V43	V43	XX	Acidentes de viação
6590	Médico	Fem	Cirurgia	Função Pública	Ensino Superior	22	Mais que 10 anos	1245	6590	Acidente de trabalho nas instalações	Biológico	NA	#NULL!	Não Aplicável		Prestação de cuidados e apoio aos doentes / EADs	Outro desvio	Contacto com agente material cortante, afiado, áspero	Feridas e lesões superficiais	Extremidades superiores	Não	Até 7 dias	Inferior ou igual a 20 dias	Inferior ou igual a 30 dias	picada acidental com agulha sutura no terceiro dedo mao esq.	T81.2	T81.2	XIX	Complicações de actos médicos e cirúrgicos
8977	Médico	Masc	Cirurgia	Contrato Temporário	Ensino Superior	4	4 a 6 anos	1250	8977	Acidente de trabalho nas instalações	Biológico	NA	#NULL!	Não Aplicável		Prestação de cuidados e apoio aos doentes / EADs	Outro desvio	Contacto com agente material cortante, afiado, áspero	Feridas e lesões superficiais	Extremidades superiores	Não	Até 7 dias	Inferior ou igual a 20 dias	Inferior ou igual a 30 dias	picada acidental com agulha de sutura	T81.2	T81.2	XIX	Complicações de actos médicos e cirúrgicos
67	Assistente Operacional	Fem	Serviços de Apoio e Suporte	Contrato Permanente	Até ao 3.º Ciclo	8	7 a 10 anos	1248	67	Acidente de trabalho nas instalações	Biológico	Absoluta	100	Não Aplicável		Tarefas de manutenção	Desvio por transbordo, derrubamento, fuga, escoamento, vaporização, emissão	Contacto por corrente eléctrica, temperatura, substância perigosa	Queimaduras, escaldaduras, congelação	Extremidades superiores	Não	Até 7 dias	Inferior ou igual a 20 dias	Inferior ou igual a 30 dias	queimadura do dorso da mão esquerda com líquido quente	T23.1	T23.1	XIX	Queimaduras
7045	Médico	Fem	Ginecologia/Obstetrícia	Função Pública	Ensino Superior	24	Mais que 10 anos	1246	7045	Acidente de trabalho nas instalações	Biológico	NA	#NULL!	Não Aplicável		Prestação de cuidados e apoio aos doentes / EADs	Desvio por transbordo, derrubamento, fuga, escoamento, vaporização, emissão	Contacto por corrente eléctrica, temperatura, substância perigosa	Outro tipo de lesões	Outras partes do corpo	Não	Até 7 dias	Inferior ou igual a 20 dias	Inferior ou igual a 30 dias	salpico sangue/urina para o olho – cirurgia ginecológica	X58	X58	XX	Splash
6738	Assistente Operacional	Fem	Ginecologia/Obstetrícia	Função Pública	Até ao 3.º Ciclo	12	Mais que 10 anos	6738	6738	Acidente de trabalho nas instalações	Biológico	Absoluta	100	Não Aplicável		Tarefas de manutenção	Desvio por transbordo, derrubamento, fuga, escoamento, vaporização, emissão	Contacto por corrente eléctrica, temperatura, substância perigosa	Outro tipo de lesões	Outras partes do corpo	Não	Até 7 dias	Inferior ou igual a 20 dias	Inferior ou igual a 30 dias	erosão superficial da cornea paracentral inferior OD – salpicou lixívia ao preparar carro de limpeza	H16.1	H16.1	VII	Splash
4222	Assistente Operacional	Fem	Cirurgia	Função Pública	Até ao 3.º Ciclo	16	Mais que 10 anos	1253	4222	Acidente de trabalho nas instalações	Músculo-esquelético	Absoluta	100	Não Aplicável		Tarefas de manutenção	Movimento do corpo sujeito a constrangimento físico	Constrangimento físico do corpo	Deslocações, entorses e distensões	Região dorsal e lombar, incl. coluna vertebral	Não	Superior a 30 dias	Superior a 20 dias	Superior a 30 dias	lombalgia de esforço	M54.5	M54.5	XIII	Dorsopatias – coluna lombar
3263	Enfermagem	Fem	Cirurgia	Contrato Permanente	Ensino Superior	6	4 a 6 anos	1251	3263	Acidente de trabalho nas instalações	Biológico	NA	#NULL!	Não Aplicável		Prestação de cuidados e apoio aos doentes / EADs	Outro desvio	Contacto com agente material cortante, afiado, áspero	Feridas e lesões superficiais	Extremidades superiores	Não	Até 7 dias	Inferior ou igual a 20 dias	Inferior ou igual a 30 dias	picada por adaptador de catéter no 5º dedo da mão esquerda	T81.2	T81.2	XIX	Complicações de actos médicos e cirúrgicos
6761	Assistente Operacional	Fem	Cirurgia	Contrato Permanente	Até ao 3.º Ciclo	14	Mais que 10 anos	1252	6761	Acidente de trabalho nas instalações	Músculo-esquelético	Absoluta	100	Parcial	30	Prestação de cuidados e apoio aos doentes / EADs	Escorregamento ou hesitação com queda, queda de pessoa	Esmagamento em vertical ou horizontal contra objecto imóvel	Concussões e lesões internas	Outras partes do corpo	Sim	Superior a 30 dias	Superior a 20 dias	Superior a 30 dias	contusao do ombro direito após queda	S40.0	S40.0	XIX	Lesões do ombro e do braço
3417	Assistente Operacional	Fem	Pediatria	Função Pública	Até ao 3.º Ciclo	25	Mais que 10 anos	1254	3417	Acidente de trabalho nas instalações	Músculo-esquelético	NA	#NULL!	Não Aplicável		Tarefas de manutenção	Escorregamento ou hesitação com queda, queda de pessoa	Esmagamento em vertical ou horizontal contra objecto imóvel	Concussões e lesões internas	Outras partes do corpo	Não	Até 7 dias	Inferior ou igual a 20 dias	Inferior ou igual a 30 dias	contusão do ombro	S40.0	S40.0	XIX	Lesões do ombro e do braço
5027	Outros	Fem	Pediatria	Função Pública	Ensino Superior	25	Mais que 10 anos	1255	5027	Acidente in itinere	Músculo-esquelético	Absoluta	100	Não Aplicável		Outras	Movimento do corpo sujeito a constrangimento físico	Constrangimento físico do corpo	Deslocações, entorses e distensões	Extremidades inferiores	Não	Até 7 dias	Inferior ou igual a 20 dias	Inferior ou igual a 30 dias	entorse tornozelo direito por trauma indirecto	S93.4	S93.4	XIX	Lesões do tornozelo e pé - lesões ósseas e ligamentares
66	Enfermagem	Fem	Urgência e Medicina Intensiva	Contrato Permanente	Ensino Superior	9	7 a 10 anos	1256	66	Acidente de trabalho nas instalações	Biológico	NA	#NULL!	Não Aplicável		Prestação de cuidados e apoio aos doentes / EADs	Outro desvio	Contacto com agente material cortante, afiado, áspero	Feridas e lesões superficiais	Extremidades superiores	Não	Superior a 30 dias	#NULL!	#NULL!	picada acidental com agulha intramuscular na palma da mão esquerda	W27	W27	XX	Complicações de actos médicos e cirúrgicos
1636	Médico	Masc	Cirurgia	Contrato Temporário	Ensino Superior	7	7 a 10 anos	1257	1636	Acidente de trabalho nas instalações	Biológico	NA	#NULL!	Não Aplicável		Prestação de cuidados e apoio aos doentes / EADs	Outro desvio	Contacto com agente material cortante, afiado, áspero	Feridas e lesões superficiais	Extremidades superiores	Não	Até 7 dias	Inferior ou igual a 20 dias	Inferior ou igual a 30 dias	picada acidental agulha palma ME (contentor, fonte desconhecida)	T81.2	T81.2	XIX	Complicações de actos médicos e cirúrgicos
7499	Médico	Fem	Cirurgia	Contrato Temporário	Ensino Superior	5	4 a 6 anos	1259	7499	Acidente de trabalho nas instalações	Biológico	NA	#NULL!	Não Aplicável		Prestação de cuidados e apoio aos doentes / EADs	Outro desvio	Contacto com agente material cortante, afiado, áspero	Feridas e lesões superficiais	Extremidades superiores	Não	Até 7 dias	Inferior ou igual a 20 dias	Inferior ou igual a 30 dias	picada acidental com agulha sutura no 3o dedo mao esq.	T81.2	T81.2	XIX	Complicações de actos médicos e cirúrgicos
4227	Assistente Operacional	Fem	Medicina	Função Pública	Até ao 3.º Ciclo	16	Mais que 10 anos	1258	4227	Acidente de trabalho nas instalações	Biológico	NA	#NULL!	Não Aplicável		Tarefas de manutenção	Desvio por transbordo, derrubamento, fuga, escoamento, vaporização, emissão	Contacto por corrente eléctrica, temperatura, substância perigosa	Sem informação	Cabeça	Não	Até 7 dias	Inferior ou igual a 20 dias	Inferior ou igual a 30 dias	splash de urina para a mucosa ocular	X58	X58	XX	Splash
1521	Enfermagem	Fem	Medicina	Contrato Permanente	Ensino Superior	7	7 a 10 anos	1260	1521	Acidente de trabalho nas instalações	Biológico	NA	#NULL!	Não Aplicável		Prestação de cuidados e apoio aos doentes / EADs	Outro desvio	Contacto com agente material cortante, afiado, áspero	Feridas e lesões superficiais	Extremidades superiores	Não	Até 7 dias	Inferior ou igual a 20 dias	Inferior ou igual a 30 dias	picada acidental ponta bisturi palma ME	T81.2	T81.2	XIX	Complicações de actos médicos e cirúrgicos
8791	Médico	Fem	Medicina	Função Pública	Ensino Superior	20	Mais que 10 anos	8791	8791	Acidente de trabalho nas instalações	Químico/Outros	NA	#NULL!	Não Aplicável		Prestação de cuidados e apoio aos doentes / EADs	Outro desvio	Contacto por corrente eléctrica, temperatura, substância perigosa	Outro tipo de lesões	Sem informação	Não	Até 7 dias	Inferior ou igual a 20 dias	Inferior ou igual a 30 dias	contacto com saliva de utente com tuberculose	X58	X58	XX	Splash
6583	Assistente Operacional	Masc	Medicina Laboratorial	Contrato Permanente	Ensino Secundário/Profissional	11	Mais que 10 anos	1262	6583	Acidente de trabalho nas instalações	Músculo-esquelético	Absoluta	100	Não Aplicável		Prestação de cuidados e apoio aos doentes / EADs	Movimento do corpo sujeito a constrangimento físico	Constrangimento físico do corpo	Deslocações, entorses e distensões	Região dorsal e lombar, incl. coluna vertebral	Não	Até 7 dias	Inferior ou igual a 20 dias	Inferior ou igual a 30 dias	lombalgia apos esforço – mobilizacao cadaver	M54.5	M54.5	XIII	Dorsopatias – coluna lombar
5462	Médico	Fem	Urgência e Medicina Intensiva	Contrato Permanente	Ensino Superior	5	4 a 6 anos	1271	5462	Acidente de trabalho nas instalações	Biológico	NA	#NULL!	Não Aplicável		Prestação de cuidados e apoio aos doentes / EADs	Outro desvio	Contacto com agente material cortante, afiado, áspero	Feridas e lesões superficiais	Extremidades superiores	Não	Até 7 dias	Inferior ou igual a 20 dias	Inferior ou igual a 30 dias	picada acidental com agulha contaminada no 1º dedo da mão esquerda	T81.2	T81.2	XIX	Complicações de actos médicos e cirúrgicos
8582	Enfermagem	Fem	Ginecologia/Obstetrícia	Função Pública	Ensino Superior	27	Mais que 10 anos	1265	8582	Acidente in itinere	Músculo-esquelético	NA	#NULL!	Não Aplicável		Outras	Escorregamento ou hesitação com queda, queda de pessoa	Esmagamento em vertical ou horizontal contra objecto imóvel	Concussões e lesões internas	Extremidades superiores	Não	Até 7 dias	Inferior ou igual a 20 dias	Inferior ou igual a 30 dias	contusao punho direito – queda propria altura	S60.2	S60.2	XIX	Lesões do punho e mão - superficiais
10341	Médico	Masc	Cirurgia	Contrato Temporário	Ensino Superior	3	2 a 3 anos	1264	10341	Acidente de trabalho nas instalações	Biológico	NA	#NULL!	Não Aplicável		Prestação de cuidados e apoio aos doentes / EADs	Outro desvio	Contacto com agente material cortante, afiado, áspero	Feridas e lesões superficiais	Extremidades superiores	Não	Até 7 dias	Inferior ou igual a 20 dias	Inferior ou igual a 30 dias	picada acidental	T81.2	T81.2	XIX	Complicações de actos médicos e cirúrgicos
7973	Assistente Operacional	Fem	Medicina	Função Pública	Até ao 3.º Ciclo	26	Mais que 10 anos	1266	7973	Acidente de trabalho nas instalações	Músculo-esquelético	Absoluta	100	Não Aplicável		Tarefas de logística	Movimento do corpo sujeito a constrangimento físico	Constrangimento físico do corpo	Outro tipo de lesões	Região dorsal e lombar, incl. coluna vertebral	Não	Até 7 dias	Inferior ou igual a 20 dias	Inferior ou igual a 30 dias	lombalgia apos esforco – carregar um carro com soros	M54.5	M54.5	XIII	Dorsopatias – coluna lombar
4061	Assistente Operacional	Fem	Ginecologia/Obstetrícia	Função Pública	Até ao 3.º Ciclo	40	Mais que 10 anos	1268	4061	Acidente de trabalho nas instalações	Músculo-esquelético	NA	#NULL!	Não Aplicável		Tarefas de manutenção	Movimento do corpor não sujeito a constrangimento físico	Pancada por objecto em movimento, colisão com	Concussões e lesões internas	Extremidades superiores	Não	Até 7 dias	Inferior ou igual a 20 dias	Inferior ou igual a 30 dias	contusão do antebraço direito	S50.1	S50.1	XIX	Lesões do cotovelo e antebraço
8067	Enfermagem	Fem	Cirurgia	Função Pública	Ensino Superior	24	Mais que 10 anos	1270	8067	Acidente de trabalho nas instalações	Músculo-esquelético	NA	#NULL!	Não Aplicável		Prestação de cuidados e apoio aos doentes / EADs	Ruptura, arrombamento, rebentamento, resvalamento, queda, desmoronamento	Pancada por objecto em movimento, colisão com	Concussões e lesões internas	Extremidades superiores	Não	Até 7 dias	Inferior ou igual a 20 dias	Inferior ou igual a 30 dias	contusao polegar esq – entalou dedo	S60.2	S60.2	XIX	Lesões do punho e mão - superficiais
7535	Enfermagem	Masc	Medicina	Função Pública	Ensino Superior	29	Mais que 10 anos	1269	7535	Acidente de trabalho nas instalações	Químico/Outros	Absoluta	100	Parcial		Outras	Surpresa, susto, violência, agressão, ameaça, presença	Outro contacto	Outro tipo de lesões	Extremidades superiores	Não	Superior a 30 dias	Superior a 20 dias	Superior a 30 dias	contusao de 5º dedo mao esq. “mallet-finger” - agressão por utente	S60.0	S60.0	XIX	Lesões do punho e mão - superficiais
3533	Administrativo	Fem	Medicina Laboratorial	Função Pública	Até ao 3.º Ciclo	41	Mais que 10 anos	1267	3533	Acidente in itinere	Músculo-esquelético	Absoluta	100	Parcial		Outras	Escorregamento ou hesitação com queda, queda de pessoa	Esmagamento em vertical ou horizontal contra objecto imóvel	Deslocações, entorses e distensões	Extremidades inferiores	Sim	Superior a 30 dias	Superior a 20 dias	Superior a 30 dias	entorse joelho direito	S83	S83	XIX	Lesões articulares do joelho; ruptura ligamentar no joelho/perna
6847	Médico	Masc	Ginecologia/Obstetrícia	Função Pública	Ensino Superior	14	Mais que 10 anos	1272	6847	Acidente de trabalho nas instalações	Biológico	NA	#NULL!	Não Aplicável		Prestação de cuidados e apoio aos doentes / EADs	Outro desvio	Contacto com agente material cortante, afiado, áspero	Feridas e lesões superficiais	Extremidades superiores	Não	Até 7 dias	Inferior ou igual a 20 dias	Inferior ou igual a 30 dias	picada acidental com agulha no 3o dedo mao esquerda	T81.2	T81.2	XIX	Complicações de actos médicos e cirúrgicos
8479	Enfermagem	Fem	Urgência e Medicina Intensiva	Contrato Permanente	Ensino Superior	4	4 a 6 anos	1275	8479	Acidente de trabalho nas instalações	Biológico	NA	#NULL!	Não Aplicável		Prestação de cuidados e apoio aos doentes / EADs	Outro desvio	Contacto com agente material cortante, afiado, áspero	Feridas e lesões superficiais	Extremidades superiores	Não	Até 7 dias	Inferior ou igual a 20 dias	Inferior ou igual a 30 dias	picada acidental com agulha sc no polegar mão esq	T81.2	T81.2	XIX	Complicações de actos médicos e cirúrgicos
4997	Assistente Operacional	Fem	Pediatria	Função Pública	Até ao 3.º Ciclo	18	Mais que 10 anos	1273	4997	Acidente de trabalho nas instalações	Químico/Outros	Absoluta	100	Não Aplicável		Tarefas de manutenção	Desvio por transbordo, derrubamento, fuga, escoamento, vaporização, emissão	Contacto por corrente eléctrica, temperatura, substância perigosa	Outro tipo de lesões	Cabeça	Não	Até 7 dias	Inferior ou igual a 20 dias	Inferior ou igual a 30 dias	splash olho esquerdo com detergente, com lesão	X59.9	X59.9	XX	Splash
7220	Assistente Operacional	Fem	Medicina	Função Pública	Até ao 3.º Ciclo	14	Mais que 10 anos	1274	7220	Acidente de trabalho nas instalações	Músculo-esquelético	NA	#NULL!	Não Aplicável		Outras	Ruptura, arrombamento, rebentamento, resvalamento, queda, desmoronamento	Pancada por objecto em movimento, colisão com	Feridas e lesões superficiais	Cabeça	Não	Até 7 dias	Inferior ou igual a 20 dias	Inferior ou igual a 30 dias	TCE ligeiro com lesao cortocontusa couro cabeludo – embate em janela	S06.0	S06.0	XIX	Traumatismo crânio-encefálico
1302	Assistente Operacional	Fem	Urgência e Medicina Intensiva	Contrato Permanente	Ensino Secundário/Profissional	8	7 a 10 anos	1276	1302	Acidente de trabalho nas instalações	Biológico	Absoluta	100	Não Aplicável		Tarefas de manutenção	Desvio por transbordo, derrubamento, fuga, escoamento, vaporização, emissão	Contacto por corrente eléctrica, temperatura, substância perigosa	Outro tipo de lesões	Cabeça	Não	Até 7 dias	Inferior ou igual a 20 dias	Inferior ou igual a 30 dias	splash acidental/queimadura ocular com lixivia	X59.9	X59.9	XX	Splash
8821	Assistente Operacional	Fem	Serviços de Apoio e Suporte	Contrato Permanente	Ensino Secundário/Profissional	4	4 a 6 anos	1277	8821	Acidente de trabalho nas instalações	Músculo-esquelético	Absoluta	100	Não Aplicável		Outras	Escorregamento ou hesitação com queda, queda de pessoa	Outro contacto	Concussões e lesões internas	Extremidades superiores	Não	Superior a 30 dias	Superior a 20 dias	Superior a 30 dias	contusão joelho esquerdo após queda	M75	M75	XIII	Lesões de tecidos moles – lesões tendinosas e sinoviais – lesões do ombro
10349	Médico	Fem	Urgência e Medicina Intensiva	Outros	Ensino Superior	3	2 a 3 anos	1278	10349	Acidente de trabalho nas instalações	Biológico	NA	#NULL!	Não Aplicável		Prestação de cuidados e apoio aos doentes / EADs	Outro desvio	Contacto com agente material cortante, afiado, áspero	Feridas e lesões superficiais	Extremidades superiores	Não	Até 7 dias	Inferior ou igual a 20 dias	Inferior ou igual a 30 dias	exposição a produtos biológicos	X58	X58	XX	Splash
10170	Assistente Operacional	Masc	Cirurgia	Contrato Permanente	Até ao 3.º Ciclo	3	2 a 3 anos	1279	10170	Acidente de trabalho nas instalações	Músculo-esquelético	Absoluta	100	Não Aplicável		Prestação de cuidados e apoio aos doentes / EADs	Movimento do corpo sujeito a constrangimento físico	Constrangimento físico do corpo	Deslocações, entorses e distensões	Extremidades inferiores	Não	Entre 7 e 30 dias	Superior a 20 dias	Inferior ou igual a 30 dias	entorse joelho esquerdo	S83	S83	XIX	Lesões articulares do joelho; ruptura ligamentar no joelho/perna
8281	Técnico	Fem	Serviços de Apoio e Suporte	Função Pública	Ensino Superior	8	7 a 10 anos	1280	8281	Acidente de trabalho nas instalações	Químico/Outros	Absoluta	100	Não Aplicável		Trabalho informático e administrativo	Outro desvio	Outro contacto	Outro tipo de lesões	Cabeça	Não	Até 7 dias	Inferior ou igual a 20 dias	Inferior ou igual a 30 dias	erosao cornea bilateral sem perfuração – trauma com agrafo	H16.1	H16.1	VII	Lesões oculares e auriculares/timpânicas
5669	Assistente Operacional	Fem	Medicina	Função Pública	Até ao 3.º Ciclo	12	Mais que 10 anos	1281	5669	Acidente de trabalho nas instalações	Químico/Outros	NA	#NULL!	Não Aplicável		Tarefas de manutenção	Outro desvio	Entalamento, esmagamento	Concussões e lesões internas	Extremidades superiores	Não	Até 7 dias	Inferior ou igual a 20 dias	Inferior ou igual a 30 dias	contusão do 2º e 3º dedos da mão esquerda por trauma directo	S60.0	S60.0	XIX	Lesões do punho e mão - superficiais
6937	Assistente Operacional	Fem	Serviços de Apoio e Suporte	Contrato Permanente	Até ao 3.º Ciclo	13	Mais que 10 anos	1282	6937	Acidente de trabalho nas instalações	Músculo-esquelético	Absoluta	100	Não Aplicável		Tarefas de logística	Movimento do corpo sujeito a constrangimento físico	Outro contacto	Outro tipo de lesões	Região dorsal e lombar, incl. coluna vertebral	Não	Entre 7 e 30 dias	Inferior ou igual a 20 dias	Inferior ou igual a 30 dias	cervicalgia após esforço – elevação caixa	M54.2	M54.2	XIII	Dorsopatias – coluna cervical
1212	Enfermagem	Fem	Medicina	Contrato Permanente	Ensino Superior	8	7 a 10 anos	1287	1212	Acidente de trabalho nas instalações	Músculo-esquelético	NA	#NULL!	Não Aplicável		Prestação de cuidados e apoio aos doentes / EADs	Ruptura, arrombamento, rebentamento, resvalamento, queda, desmoronamento	Pancada por objecto em movimento, colisão com	Concussões e lesões internas	Outras partes do corpo	Não	Até 7 dias	Inferior ou igual a 20 dias	Inferior ou igual a 30 dias	contusão ombro E por trauma directo	S40.0	S40.0	XIX	Lesões do ombro e do braço
4155	Assistente Operacional	Fem	Serviços de Apoio e Suporte	Função Pública	Até ao 3.º Ciclo	16	Mais que 10 anos	1285	4155	Acidente de trabalho nas instalações	Músculo-esquelético	Absoluta	100	Não Aplicável		Tarefas de logística	Movimento do corpo sujeito a constrangimento físico	Outro contacto	Deslocações, entorses e distensões	Extremidades superiores	Não	Entre 7 e 30 dias	Inferior ou igual a 20 dias	Inferior ou igual a 30 dias	entorse punho direito por trauma indirecto	S63.5	M77	XIII	Lesões de tecidos moles – lesões tendinosas e sinoviais – outras entesopatias do MS e MI
10190	Assistente Operacional	Fem	Medicina	Contrato Permanente	Até ao 3.º Ciclo	2	2 a 3 anos	1284	10190	Acidente de trabalho nas instalações	Músculo-esquelético	Absoluta	100	Não Aplicável		Prestação de cuidados e apoio aos doentes / EADs	Movimento do corpor não sujeito a constrangimento físico	Pancada por objecto em movimento, colisão com	Concussões e lesões internas	Extremidades superiores	Não	Entre 7 e 30 dias	Inferior ou igual a 20 dias	Inferior ou igual a 30 dias	contusão cotovelo esquerdo	S50.0	S50.0	XIX	Lesões do cotovelo e antebraço
3972	Assistente Operacional	Fem	Medicina	Contrato Permanente	Ensino Secundário/Profissional	2	2 a 3 anos	1298	3972	Acidente de trabalho nas instalações	Biológico	NA	#NULL!	Não Aplicável		Prestação de cuidados e apoio aos doentes / EADs	Desvio por transbordo, derrubamento, fuga, escoamento, vaporização, emissão	Contacto por corrente eléctrica, temperatura, substância perigosa	Outro tipo de lesões	Cabeça	Não	Até 7 dias	Inferior ou igual a 20 dias	Inferior ou igual a 30 dias	contacto da mucosa ocular com secreções da orofaringe	X58	X58	XX	Splash
3071	Assistente Operacional	Fem	Medicina Laboratorial	Função Pública	Até ao 3.º Ciclo	17	Mais que 10 anos	1286	3071	Acidente de trabalho nas instalações	Músculo-esquelético	Absoluta	100	Parcial		Tarefas de logística	Movimento do corpo sujeito a constrangimento físico	Constrangimento físico do corpo	Concussões e lesões internas	Extremidades inferiores	Não	Superior a 30 dias	Superior a 20 dias	Superior a 30 dias	entorse tornozelo D (sem#)	S93.4	S93.4	XIX	Lesões do tornozelo e pé - lesões ósseas e ligamentares
2305	Médico	Fem	Medicina	Contrato Permanente	Ensino Superior	7	7 a 10 anos	1295	2305	Acidente de trabalho nas instalações	Biológico	NA	#NULL!	Não Aplicável		Prestação de cuidados e apoio aos doentes / EADs	Outro desvio	Contacto com agente material cortante, afiado, áspero	Feridas e lesões superficiais	Extremidades superiores	Não	Até 7 dias	Inferior ou igual a 20 dias	Inferior ou igual a 30 dias	picada acidental agulha sc oca usada face lat MD	T81.2	T81.2	XIX	Complicações de actos médicos e cirúrgicos
4408	Assistente Operacional	Fem	Ginecologia/Obstetrícia	Contrato Permanente	Ensino Superior	5	4 a 6 anos	1289	4408	Acidente de trabalho nas instalações	Músculo-esquelético	Absoluta	100	Não Aplicável		Tarefas de manutenção	Movimento do corpo sujeito a constrangimento físico	Constrangimento físico do corpo	Deslocações, entorses e distensões	Extremidades superiores	Não	Entre 7 e 30 dias	Inferior ou igual a 20 dias	Inferior ou igual a 30 dias	cervicobraquialgia após esforço	M53.1	M53.1	XIII	Dorsopatias – coluna cervical
9938	Médico	Fem	Cirurgia	Contrato Permanente	Ensino Superior	12	Mais que 10 anos	1291	9938	Acidente in itinere	Químico/Outros	Absoluta	100	Parcial		Outras	Outro desvio	Outro contacto	Concussões e lesões internas	Cabeça	Não	Até 7 dias	Inferior ou igual a 20 dias	Inferior ou igual a 30 dias	acidente de viação- contusão cervical e torácica e TCE	V43	V43	XX	Acidentes de viação
1221	Enfermagem	Fem	Urgência e Medicina Intensiva	Contrato Permanente	Ensino Superior	8	7 a 10 anos	1292	1221	Acidente de trabalho nas instalações	Químico/Outros	Absoluta	100	Não Aplicável		Prestação de cuidados e apoio aos doentes / EADs	Desvio por transbordo, derrubamento, fuga, escoamento, vaporização, emissão	Contacto por corrente eléctrica, temperatura, substância perigosa	Outro tipo de lesões	Cabeça	Não	Até 7 dias	Inferior ou igual a 20 dias	Inferior ou igual a 30 dias	splash acidental de strerilium OE	X59.9	X59.9	XX	Splash
4405	Enfermagem	Fem	Cirurgia	Função Pública	Ensino Superior	39	Mais que 10 anos	1294	4405	Acidente de trabalho nas instalações	Biológico	NA	#NULL!	Não Aplicável		Prestação de cuidados e apoio aos doentes / EADs	Outro desvio	Contacto com agente material cortante, afiado, áspero	Feridas e lesões superficiais	Extremidades superiores	Não	Até 7 dias	Inferior ou igual a 20 dias	Inferior ou igual a 30 dias	este acidente de trabalho não existe no processo				Missings de informação
9948	Assistente Operacional	Fem	Urgência e Medicina Intensiva	Contrato Permanente	Ensino Secundário/Profissional	3	2 a 3 anos	1293	9948	Acidente de trabalho nas instalações	Músculo-esquelético	Absoluta	100	Parcial	15	Outras	Movimento do corpo sujeito a constrangimento físico	Constrangimento físico do corpo	Deslocações, entorses e distensões	Extremidades inferiores	Não	Superior a 30 dias	Superior a 20 dias	Superior a 30 dias	fractura maleolo lateral pé esquerdo após queda	S82.6	S82.6	XIX	Lesões do joelho e perna - trauma directo
3624	Assistente Operacional	Fem	Cirurgia	Contrato Permanente	Ensino Secundário/Profissional	6	4 a 6 anos	1297	3624	Acidente de trabalho nas instalações	Biológico	NA	#NULL!	Não Aplicável		Tarefas de manutenção	Outro desvio	Contacto com agente material cortante, afiado, áspero	Feridas e lesões superficiais	Extremidades superiores	Não	Até 7 dias	Inferior ou igual a 20 dias	Inferior ou igual a 30 dias	corte por pinça com lâminas contaminada	T81.2	T81.2	XIX	Queimaduras
1764	Enfermagem	Fem	Medicina	Contrato Permanente	Ensino Superior	7	7 a 10 anos	1296	1764	Acidente de trabalho nas instalações	Biológico	NA	#NULL!	Não Aplicável		Prestação de cuidados e apoio aos doentes / EADs	Outro desvio	Contacto com agente material cortante, afiado, áspero	Feridas e lesões superficiais	Extremidades superiores	Não	Até 7 dias	Inferior ou igual a 20 dias	Inferior ou igual a 30 dias	picada acidental face interna 2ª falange 3º dedo ME (agulha lúmen usada)	T81.2	T81.2	XIX	Complicações de actos médicos e cirúrgicos
134	Enfermagem	Fem	Pediatria	Contrato Permanente	Ensino Superior	9	7 a 10 anos	1299	134	Acidente de trabalho nas instalações	Biológico	NA	#NULL!	Não Aplicável		Prestação de cuidados e apoio aos doentes / EADs	Outro desvio	Contacto com agente material cortante, afiado, áspero	Feridas e lesões superficiais	Extremidades superiores	Não	Até 7 dias	Inferior ou igual a 20 dias	Inferior ou igual a 30 dias	picada acidental polpa dedo médio ME agulha sc (RN)	T81.2	T81.2	XIX	Complicações de actos médicos e cirúrgicos
2603	Enfermagem	Fem	Medicina	Função Pública	Ensino Superior	18	Mais que 10 anos	1302	2603	Acidente de trabalho nas instalações	Químico/Outros	NA	#NULL!	Não Aplicável		Prestação de cuidados e apoio aos doentes / EADs	Surpresa, susto, violência, agressão, ameaça, presença	Outro contacto	Deslocações, entorses e distensões	Extremidades superiores	Não	Até 7 dias	Inferior ou igual a 20 dias	Inferior ou igual a 30 dias	tendinite ombro D após esforço	M75	M75	XIII	Lesões de tecidos moles – lesões tendinosas e sinoviais – lesões do ombro
4362	Assistente Operacional	Masc	Urgência e Medicina Intensiva	Função Pública	Até ao 3.º Ciclo	39	Mais que 10 anos	1300	4362	Acidente de trabalho nas instalações	Químico/Outros	NA	#NULL!	Não Aplicável		Prestação de cuidados e apoio aos doentes / EADs	Surpresa, susto, violência, agressão, ameaça, presença	Outro contacto	Concussões e lesões internas	Outras partes do corpo	Não	Até 7 dias	Inferior ou igual a 20 dias	Inferior ou igual a 30 dias	contusão testicular por trauma directo	S30.2	S30.2	XIX	Lesões do abdómen, coluna lombar e bacia
8315	Enfermagem	Fem	Medicina	Contrato Permanente	Ensino Superior	4	4 a 6 anos	1301	8315	Acidente de trabalho nas instalações	Músculo-esquelético	Absoluta	100	Não Aplicável		Prestação de cuidados e apoio aos doentes / EADs	Movimento do corpo sujeito a constrangimento físico	Outro contacto	Deslocações, entorses e distensões	Extremidades superiores	Não	Entre 7 e 30 dias	Inferior ou igual a 20 dias	Inferior ou igual a 30 dias	rutura muscular trapézio dto após esforço – mobilização utente	M62.1	M62.1	XIII	Lesões de tecidos moles – lesões musculares
7902	Assistente Operacional	Fem	Medicina	Contrato Permanente	Até ao 3.º Ciclo	11	Mais que 10 anos	1306	7902	Acidente de trabalho nas instalações	Músculo-esquelético	Absoluta	100	Não Aplicável		Outras	Escorregamento ou hesitação com queda, queda de pessoa	Esmagamento em vertical ou horizontal contra objecto imóvel	Deslocações, entorses e distensões	Extremidades inferiores	Não	Superior a 30 dias	Superior a 20 dias	Superior a 30 dias	contusao pé esq – atropelado por carro de urgência	S90.3	S90.3	XIX	Lesões do tornozelo e pé - superficiais
5762	Assistente Operacional	Fem	Serviços de Apoio e Suporte	Função Pública	Até ao 3.º Ciclo	15	Mais que 10 anos	1303	5762	Acidente de trabalho nas instalações	Músculo-esquelético	Absoluta	100	Não Aplicável		Tarefas de logística	Movimento do corpor não sujeito a constrangimento físico	Pancada por objecto em movimento, colisão com	Concussões e lesões internas	Extremidades superiores	Não	Até 7 dias	Inferior ou igual a 20 dias	Inferior ou igual a 30 dias	Ausência de processo físico e impossibilidade de ver nº de processo				Missings de informação
4878	Enfermagem	Fem	Cirurgia	Função Pública	Ensino Superior	16	Mais que 10 anos	1310	4878	Acidente de trabalho nas instalações	Músculo-esquelético	NA	#NULL!	Não Aplicável		Prestação de cuidados e apoio aos doentes / EADs	Movimento do corpo sujeito a constrangimento físico	Constrangimento físico do corpo	Deslocações, entorses e distensões	Região dorsal e lombar, incl. coluna vertebral	Não	Até 7 dias	Inferior ou igual a 20 dias	Inferior ou igual a 30 dias	lombalgia de esforço	M54.5	M54.5	XIII	Dorsopatias – coluna lombar
3225	Assistente Operacional	Fem	Medicina	Função Pública	Até ao 3.º Ciclo	17	Mais que 10 anos	1305	3225	Acidente de trabalho nas instalações	Biológico	NA	#NULL!	Não Aplicável		Tarefas de manutenção	Outro desvio	Contacto com agente material cortante, afiado, áspero	Feridas e lesões superficiais	Extremidades superiores	Não	Até 7 dias	Inferior ou igual a 20 dias	Inferior ou igual a 30 dias	picada por agulha na mão direita	T81.2	T81.2	XIX	Complicações de actos médicos e cirúrgicos
8214	Enfermagem	Fem	Pediatria	Função Pública	Ensino Superior	13	Mais que 10 anos	1304	8214	Acidente de trabalho nas instalações	Biológico	NA	#NULL!	Não Aplicável		Prestação de cuidados e apoio aos doentes / EADs	Desvio por transbordo, derrubamento, fuga, escoamento, vaporização, emissão	Contacto por corrente eléctrica, temperatura, substância perigosa	Outro tipo de lesões	Cabeça	Não	Até 7 dias	Inferior ou igual a 20 dias	Inferior ou igual a 30 dias	contacto ocular com leite materno de utente – ao abrir biberao	X58	X58	XX	Splash
5930	Enfermagem	Fem	Urgência e Medicina Intensiva	Função Pública	Ensino Superior	16	Mais que 10 anos	1307	5930	Acidente de trabalho nas instalações	Biológico	NA	#NULL!	Não Aplicável		Prestação de cuidados e apoio aos doentes / EADs	Outro desvio	Contacto com agente material cortante, afiado, áspero	Feridas e lesões superficiais	Extremidades superiores	Não	Até 7 dias	Inferior ou igual a 20 dias	Inferior ou igual a 30 dias	picada acidental por material contaminado na região hipotenar da mão esquerda	T81.2	T81.2	XIX	Complicações de actos médicos e cirúrgicos
4861	Enfermagem	Masc	Cirurgia	Função Pública	Ensino Superior	18	Mais que 10 anos	1309	4861	Acidente de trabalho nas instalações	Químico/Outros	Absoluta	100	Não Aplicável		Prestação de cuidados e apoio aos doentes / EADs	Desvio por transbordo, derrubamento, fuga, escoamento, vaporização, emissão	Contacto por corrente eléctrica, temperatura, substância perigosa	Outro tipo de lesões	Cabeça	Não	Entre 7 e 30 dias	Inferior ou igual a 20 dias	Inferior ou igual a 30 dias	splash sterilium olho esquerdo com lesão	X59.9	X59.9	XX	Splash
8010	Assistente Operacional	Fem	Serviços de Apoio e Suporte	Função Pública	Até ao 3.º Ciclo	26	Mais que 10 anos	1311	8010	Acidente de trabalho nas instalações	Músculo-esquelético	Absoluta	100	Parcial		Outras	Escorregamento ou hesitação com queda, queda de pessoa	Esmagamento em vertical ou horizontal contra objecto imóvel	Deslocações, entorses e distensões	Extremidades superiores	Não	Superior a 30 dias	Superior a 20 dias	Superior a 30 dias	entorse do tornozelo direito – queda propria altura piso molhado	S93.4	S93.4	XIX	Lesões do tornozelo e pé - lesões ósseas e ligamentares
8944	Médico	Masc	Cirurgia	Contrato Temporário	Ensino Superior	4	4 a 6 anos	1316	8944	Acidente de trabalho nas instalações	Músculo-esquelético	NA	#NULL!	Não Aplicável		Prestação de cuidados e apoio aos doentes / EADs	Ruptura, arrombamento, rebentamento, resvalamento, queda, desmoronamento	Pancada por objecto em movimento, colisão com	Outro tipo de lesões	Extremidades superiores	Não	Até 7 dias	Inferior ou igual a 20 dias	Inferior ou igual a 30 dias	esfacelo de 3º e 4º dedos da mão esquerda por queda de banco de metal sobre a mão	S61.0	S61.0	XIX	Lesões do punho e mão - superficiais
5027	Outros	Fem	Pediatria	Função Pública	Ensino Superior	25	Mais que 10 anos	1312	5027	Acidente de trabalho nas instalações	Músculo-esquelético	NA	#NULL!	Não Aplicável		Outras	Ruptura, arrombamento, rebentamento, resvalamento, queda, desmoronamento	Pancada por objecto em movimento, colisão com	Outro tipo de lesões	Extremidades inferiores	Não	Até 7 dias	Inferior ou igual a 20 dias	Inferior ou igual a 30 dias	escoriação tornozelos bilateralmente após trauma directo	S90.8	S90.8	XIX	Lesões do tornozelo e pé - superficiais
5121	Médico	Fem	Cirurgia	Contrato Temporário	Ensino Superior	5	4 a 6 anos	1321	5121	Acidente de trabalho nas instalações	Biológico	NA	#NULL!	Não Aplicável		Prestação de cuidados e apoio aos doentes / EADs	Desvio por transbordo, derrubamento, fuga, escoamento, vaporização, emissão	Contacto por corrente eléctrica, temperatura, substância perigosa	Sem informação	Cabeça	Não	Até 7 dias	Inferior ou igual a 20 dias	Inferior ou igual a 30 dias	contacto da pele da face com sangue e LCR	X58	X58	XX	Splash
4715	Assistente Operacional	Fem	Cirurgia	Função Pública	Até ao 3.º Ciclo	21	Mais que 10 anos	1318	4715	Acidente de trabalho nas instalações	Músculo-esquelético	Absoluta	100	Parcial		Tarefas de manutenção	Ruptura, arrombamento, rebentamento, resvalamento, queda, desmoronamento	Pancada por objecto em movimento, colisão com	Fracturas	Extremidades inferiores	Não	Superior a 30 dias	Superior a 20 dias	Superior a 30 dias	fissura da falange distal do hallux esquerdo por trauma directo	S92.4	S92.4	XIX	Lesões do tornozelo e pé - lesões ósseas e ligamentares
1306	Assistente Operacional	Fem	Urgência e Medicina Intensiva	Contrato Permanente	Ensino Secundário/Profissional	8	7 a 10 anos	1313	1306	Acidente de trabalho nas instalações	Biológico	NA	#NULL!	Não Aplicável		Tarefas de manutenção	Outro desvio	Contacto com agente material cortante, afiado, áspero	Feridas e lesões superficiais	Extremidades superiores	Não	Até 7 dias	Inferior ou igual a 20 dias	Inferior ou igual a 30 dias	picada acidental bordo lateral 2ºdedo ME, objecto desconhecido	T81.2	T81.2	XIX	Complicações de actos médicos e cirúrgicos
2229	Assistente Operacional	Fem	Cirurgia	Contrato Permanente	Ensino Secundário/Profissional	7	7 a 10 anos	1314	2229	Acidente de trabalho nas instalações	Biológico	Absoluta	100	Não Aplicável		Prestação de cuidados e apoio aos doentes / EADs	Outro desvio	Contacto com agente material cortante, afiado, áspero	Feridas e lesões superficiais	Extremidades superiores	Não	Entre 7 e 30 dias	Inferior ou igual a 20 dias	Inferior ou igual a 30 dias	ferida incisa dorso ME com bisturi	T81.2	T81.2	XIX	Complicações de actos médicos e cirúrgicos
1594	Enfermagem	Masc	Urgência e Medicina Intensiva	Contrato Permanente	Ensino Superior	7	7 a 10 anos	1315	1594	Acidente in itinere	Químico/Outros	NA	#NULL!	Não Aplicável		Outras	Outro desvio	Outro contacto	Sem informação	Sem informação	Não	Até 7 dias	Inferior ou igual a 20 dias	Inferior ou igual a 30 dias	acidente de viação in itenere	V43	V43	XX	Acidentes de viação
3188	Assistente Operacional	Fem	Cirurgia	Contrato Permanente	Até ao 3.º Ciclo	6	4 a 6 anos	1317	3188	Acidente de trabalho nas instalações	Músculo-esquelético	Absoluta	100	Parcial	10	Outras	Movimento do corpor não sujeito a constrangimento físico	Entalamento, esmagamento	Fracturas	Extremidades superiores	Não	Entre 7 e 30 dias	Inferior ou igual a 20 dias	Inferior ou igual a 30 dias	fractura tufo ungueal 4º dedo da mão direita	S62.6	S62.6	XIX	Lesões do punho e mão - lesões ósseas e ligamentares
3305	Assistente Operacional	Fem	Cirurgia	Contrato Permanente	Até ao 3.º Ciclo	6	4 a 6 anos	1319	3305	Acidente de trabalho nas instalações	Músculo-esquelético	Absoluta	100	Não Aplicável		Prestação de cuidados e apoio aos doentes / EADs	Escorregamento ou hesitação com queda, queda de pessoa	Esmagamento em vertical ou horizontal contra objecto imóvel	Choque e contusão traumática	Extremidades inferiores	Não	Entre 7 e 30 dias	Inferior ou igual a 20 dias	Inferior ou igual a 30 dias	entorse joelho direito	S83	S83	XIX	Lesões articulares do joelho; ruptura ligamentar no joelho/perna
4243	Assistente Operacional	Fem	Pediatria	Função Pública	Até ao 3.º Ciclo	40	Mais que 10 anos	1320	4243	Acidente de trabalho nas instalações	Músculo-esquelético	Absoluta	100	Não Aplicável		Outras	Escorregamento ou hesitação com queda, queda de pessoa	Esmagamento em vertical ou horizontal contra objecto imóvel	Fracturas	Extremidades superiores	Não	Superior a 30 dias	#NULL!	#NULL!	Ausência de processo físico e impossibilidade de ver nº de processo				Missings de informação
7824	Enfermagem	Fem	Cirurgia	Função Pública	Ensino Superior	28	Mais que 10 anos	1326	7824	Acidente de trabalho nas instalações	Músculo-esquelético	Absoluta	100	Não Aplicável		Prestação de cuidados e apoio aos doentes / EADs	Escorregamento ou hesitação com queda, queda de pessoa	Esmagamento em vertical ou horizontal contra objecto imóvel	Deslocações, entorses e distensões	Extremidades inferiores	Não	Superior a 30 dias	Superior a 20 dias	Superior a 30 dias	entorse joelho esq – queda de cadeira	S83	S83	XIX	Lesões articulares do joelho; ruptura ligamentar no joelho/perna
288	Médico	Fem	Medicina	Contrato Permanente	Ensino Superior	9	7 a 10 anos	1322	288	Acidente de trabalho nas instalações	Biológico	NA	#NULL!	Não Aplicável		Prestação de cuidados e apoio aos doentes / EADs	Outro desvio	Contacto com agente material cortante, afiado, áspero	Feridas e lesões superficiais	Extremidades superiores	Não	Até 7 dias	Inferior ou igual a 20 dias	Inferior ou igual a 30 dias	picada acidental 2º dedo mão esquerda com agulha oca com sangue visível	T81.2	T81.2	XIX	Complicações de actos médicos e cirúrgicos
9832	Assistente Operacional	Fem	Medicina	Contrato Permanente	Até ao 3.º Ciclo	7	7 a 10 anos	1324	9832	Acidente de trabalho nas instalações	Músculo-esquelético	Absoluta	100	Não Aplicável		Outras	Movimento do corpo sujeito a constrangimento físico	Constrangimento físico do corpo	Deslocações, entorses e distensões	Extremidades superiores	Não	Entre 7 e 30 dias	Superior a 20 dias	Inferior ou igual a 30 dias	contusão do punho esquerdo após esforço	S60.2	S60.2	XIX	Lesões do punho e mão - superficiais
7442	Técnico	Fem	Serviços de Apoio e Suporte	Função Pública	Ensino Superior	31	Mais que 10 anos	1325	7442	Acidente de trabalho nas instalações	Músculo-esquelético	Absoluta	100	Absoluta	100	Outras	Escorregamento ou hesitação com queda, queda de pessoa	Esmagamento em vertical ou horizontal contra objecto imóvel	Fracturas	Extremidades inferiores	Não	Até 7 dias	Inferior ou igual a 20 dias	Inferior ou igual a 30 dias	entorse tornozelo direito – queda buraco passeio	S93.4	S93.4	XIX	Lesões do tornozelo e pé - lesões ósseas e ligamentares
3196	Enfermagem	Fem	Medicina	Contrato Permanente	Ensino Superior	6	4 a 6 anos	1323	3196	Acidente de trabalho nas instalações	Químico/Outros	NA	#NULL!	Não Aplicável		Prestação de cuidados e apoio aos doentes / EADs	Desvio por transbordo, derrubamento, fuga, escoamento, vaporização, emissão	Contacto por corrente eléctrica, temperatura, substância perigosa	Sem informação	Sem informação	Não	Até 7 dias	Inferior ou igual a 20 dias	Inferior ou igual a 30 dias	derrame de docetaxel no polegar e indicador direitos	X58	X58	XX	Splash
9544	Enfermagem	Fem	Medicina	Função Pública	Ensino Superior	12	Mais que 10 anos	1328	9544	Acidente de trabalho nas instalações	Biológico	NA	#NULL!	Não Aplicável		Prestação de cuidados e apoio aos doentes / EADs	Desvio por transbordo, derrubamento, fuga, escoamento, vaporização, emissão	Contacto por corrente eléctrica, temperatura, substância perigosa	Sem informação	Cabeça	Não	Até 7 dias	Inferior ou igual a 20 dias	Inferior ou igual a 30 dias	contacto ocular com sangue a desobstruir cateter	X58	X58	XX	Splash
3271	Administrativo	Fem	Medicina Laboratorial	Função Pública	Até ao 3.º Ciclo	42	Mais que 10 anos	1327	3271	Acidente in itinere	Músculo-esquelético	Absoluta	100	Não Aplicável		Outras	Escorregamento ou hesitação com queda, queda de pessoa	Esmagamento em vertical ou horizontal contra objecto imóvel	Concussões e lesões internas	Extremidades superiores	Não	Entre 7 e 30 dias	Superior a 20 dias	Inferior ou igual a 30 dias	trauma directo com TCE, contusão da mão, antebraço e punho	T00.8	T00.8	XIX	Lesões múltiplas, politrauma
9409	Assistente Operacional	Fem	Serviços de Apoio e Suporte	Contrato Permanente	Ensino Secundário/Profissional	12	Mais que 10 anos	1329	9409	Acidente de trabalho nas instalações	Músculo-esquelético	NA	#NULL!	Não Aplicável		Tarefas de logística	Escorregamento ou hesitação com queda, queda de pessoa	Esmagamento em vertical ou horizontal contra objecto imóvel	Concussões e lesões internas	Tórax e órgãos torácicos	Não	Até 7 dias	Inferior ou igual a 20 dias	Inferior ou igual a 30 dias	traumatismo da grelha costal sem fractura, queda de escada	S20.2	S20.2	XIX	Lesões torácicas
6756	Médico	Fem	Medicina	Função Pública	Ensino Superior	33	Mais que 10 anos	1330	6756	Acidente de trabalho nas instalações	Músculo-esquelético	Absoluta	100	Não Aplicável		Outras	Escorregamento ou hesitação com queda, queda de pessoa	Esmagamento em vertical ou horizontal contra objecto imóvel	Fracturas	Extremidades inferiores	Não	Superior a 30 dias	Superior a 20 dias	Superior a 30 dias	fratura do quinto metatarso pé direito	S92.3	S92.3	XIX	Lesões do tornozelo e pé - lesões ósseas e ligamentares
6110	Enfermagem	Fem	Cirurgia	Contrato Permanente	Ensino Superior	5	4 a 6 anos	6110	6110	Acidente de trabalho nas instalações	Biológico	NA	#NULL!	Não Aplicável		Prestação de cuidados e apoio aos doentes / EADs	Outro desvio	Contacto com agente material cortante, afiado, áspero	Feridas e lesões superficiais	Extremidades superiores	Não	Até 7 dias	Inferior ou igual a 20 dias	Inferior ou igual a 30 dias	picada acidental no 1º dedo da mão esquerda com agulha contaminada	T81.2	T81.2	XIX	Complicações de actos médicos e cirúrgicos
5138	Assistente Operacional	Fem	Medicina	Contrato Permanente	Até ao 3.º Ciclo	8	7 a 10 anos	1333	5138	Acidente de trabalho nas instalações	Músculo-esquelético	Absoluta	100	Parcial	15	Prestação de cuidados e apoio aos doentes / EADs	Movimento do corpo sujeito a constrangimento físico	Constrangimento físico do corpo	Outro tipo de lesões	Região dorsal e lombar, incl. coluna vertebral	Não	Superior a 30 dias	Superior a 20 dias	Superior a 30 dias	lombalgia de esforço	M54.5	M54.5	XIII	Dorsopatias – coluna lombar
10072	Enfermagem	Fem	Medicina	Contrato Permanente	Ensino Superior	3	2 a 3 anos	1384	10072	Acidente de trabalho nas instalações	Músculo-esquelético	Absoluta	100	Não Aplicável	15	Prestação de cuidados e apoio aos doentes / EADs	Ruptura, arrombamento, rebentamento, resvalamento, queda, desmoronamento	Pancada por objecto em movimento, colisão com	Concussões e lesões internas	Extremidades superiores	Não	Até 7 dias	Inferior ou igual a 20 dias	Inferior ou igual a 30 dias	contusão ombro esquerdo	S40.0	S40.0	XIX	Lesões do ombro e do braço
5791	Assistente Operacional	Fem	Pediatria	Contrato Permanente	Ensino Secundário/Profissional	5	4 a 6 anos	1335	5791	Acidente de trabalho nas instalações	Biológico	NA	#NULL!	Não Aplicável		Prestação de cuidados e apoio aos doentes / EADs	Outro desvio	Contacto com agente material cortante, afiado, áspero	Feridas e lesões superficiais	Extremidades superiores	Não	Até 7 dias	Inferior ou igual a 20 dias	Inferior ou igual a 30 dias	picada acidental no 2º dedo da mão direita por agulha contaminada	T81.2	T81.2	XIX	Complicações de actos médicos e cirúrgicos
1694	Enfermagem	Fem	Pediatria	Contrato Permanente	Ensino Superior	7	7 a 10 anos	1337	1694	Acidente de trabalho nas instalações	Biológico	NA	#NULL!	Não Aplicável		Prestação de cuidados e apoio aos doentes / EADs	Outro desvio	Contacto com agente material cortante, afiado, áspero	Feridas e lesões superficiais	Extremidades superiores	Não	Até 7 dias	Inferior ou igual a 20 dias	Inferior ou igual a 30 dias	picada acidental 2º dedo ME agulha lúmen	T81.2	T81.2	XIX	Complicações de actos médicos e cirúrgicos
8716	Médico	Masc	Medicina	Função Pública	Ensino Superior	23	Mais que 10 anos	1336	8716	Acidente de trabalho nas instalações	Músculo-esquelético	Absoluta	100	Não Aplicável		Outras	Escorregamento ou hesitação com queda, queda de pessoa	Esmagamento em vertical ou horizontal contra objecto imóvel	Feridas e lesões superficiais	Cabeça	Não	Até 7 dias	Inferior ou igual a 20 dias	Inferior ou igual a 30 dias	lesao corto-contundente regiao supraciliar dta – embateu em parede devido a piso molhado	S01.1	S01.1	XIX	Lesões da cabeça (excl. TCE)
8992	Médico	Fem	Cirurgia	Contrato Temporário	Ensino Superior	4	4 a 6 anos	1338	8992	Acidente de trabalho nas instalações	Biológico	NA	#NULL!	Não Aplicável		Prestação de cuidados e apoio aos doentes / EADs	Outro desvio	Contacto com agente material cortante, afiado, áspero	Feridas e lesões superficiais	Extremidades superiores	Não	Até 7 dias	Inferior ou igual a 20 dias	Inferior ou igual a 30 dias	picada acidental com agulha de sutura, cirurgia doente HIV	T81.2	T81.2	XIX	Complicações de actos médicos e cirúrgicos
9528	Enfermagem	Fem	Medicina	Função Pública	Ensino Superior	12	Mais que 10 anos	1340	9528	Acidente de trabalho nas instalações	Músculo-esquelético	Parcial	10	Não Aplicável		Outras	Movimento do corpo sujeito a constrangimento físico	Constrangimento físico do corpo	Outro tipo de lesões	Região dorsal e lombar, incl. coluna vertebral	Não	Entre 7 e 30 dias	Superior a 20 dias	Inferior ou igual a 30 dias	lombalgia esforço	M54.5	M54.5	XIII	Dorsopatias – coluna lombar
4426	Enfermagem	Fem	Serviços de Apoio e Suporte	Função Pública	Ensino Superior	39	Mais que 10 anos	1339	4426	Acidente in itinere	Músculo-esquelético	Absoluta	100	Não Aplicável		Outras	Escorregamento ou hesitação com queda, queda de pessoa	Esmagamento em vertical ou horizontal contra objecto imóvel	Concussões e lesões internas	Extremidades inferiores	Não	Entre 7 e 30 dias	Inferior ou igual a 20 dias	Inferior ou igual a 30 dias	contusão dedos da mão por trauma directo	S60.0	S60.0	XIX	Lesões do punho e mão - superficiais
9049	Enfermagem	Fem	Cirurgia	Função Pública	Ensino Superior	13	Mais que 10 anos	1341	9049	Acidente de trabalho nas instalações	Biológico	NA	#NULL!	Não Aplicável		Prestação de cuidados e apoio aos doentes / EADs	Outro desvio	Contacto com agente material cortante, afiado, áspero	Feridas e lesões superficiais	Extremidades superiores	Não	Até 7 dias	Inferior ou igual a 20 dias	Inferior ou igual a 30 dias	picada acidental no 2º dedo da mão direita após puncionar doente	T81.2	T81.2	XIX	Complicações de actos médicos e cirúrgicos
3305	Assistente Operacional	Fem	Cirurgia	Contrato Permanente	Até ao 3.º Ciclo	6	4 a 6 anos	1342	3305	Acidente de trabalho nas instalações	Biológico	NA	#NULL!	Não Aplicável		Tarefas de manutenção	Outro desvio	Contacto com agente material cortante, afiado, áspero	Feridas e lesões superficiais	Extremidades superiores	Não	Até 7 dias	Inferior ou igual a 20 dias	Inferior ou igual a 30 dias	picada por agulha no 1º dedo da mão direita	T81.2	T81.2	XIX	Complicações de actos médicos e cirúrgicos
7973	Assistente Operacional	Fem	Medicina	Função Pública	Até ao 3.º Ciclo	26	Mais que 10 anos	1344	7973	Acidente de trabalho nas instalações	Músculo-esquelético	Absoluta	100	Não Aplicável		Prestação de cuidados e apoio aos doentes / EADs	Movimento do corpo sujeito a constrangimento físico	Constrangimento físico do corpo	Outro tipo de lesões	Região dorsal e lombar, incl. coluna vertebral	Não	Entre 7 e 30 dias	Inferior ou igual a 20 dias	Inferior ou igual a 30 dias	lombalgia apos esforco – mobilizacao utente	M54.5	M54.5	XIII	Dorsopatias – coluna lombar
9846	Assistente Operacional	Fem	Pediatria	Contrato Permanente	Ensino Secundário/Profissional	12	Mais que 10 anos	1343	9846	Acidente in itinere	Músculo-esquelético	Absoluta	100	Parcial	15	Outras	Escorregamento ou hesitação com queda, queda de pessoa	Esmagamento em vertical ou horizontal contra objecto imóvel	Deslocações, entorses e distensões	Extremidades inferiores	Não	Superior a 30 dias	Superior a 20 dias	Superior a 30 dias	entorse do ligameno colateral lateral do joelho após queda	S83	S83	XIX	Lesões articulares do joelho; ruptura ligamentar no joelho/perna
673	Médico	Fem	Pediatria	Função Pública	Ensino Superior	20	Mais que 10 anos	1347	673	Acidente de trabalho nas instalações	Músculo-esquelético	Absoluta	100	Parcial		Outras	Movimento do corpo sujeito a constrangimento físico	Constrangimento físico do corpo	Deslocações, entorses e distensões	Extremidades inferiores	Não	Superior a 30 dias	Superior a 20 dias	Superior a 30 dias	entorse do tornozelo D (queda)	S93.4	S93.4	XIX	Lesões do tornozelo e pé - lesões ósseas e ligamentares
4463	Enfermagem	Fem	Cirurgia	Função Pública	Ensino Superior	17	Mais que 10 anos	1350	4463	Acidente de trabalho nas instalações	Músculo-esquelético	Absoluta	100	Não Aplicável		Prestação de cuidados e apoio aos doentes / EADs	Movimento do corpo sujeito a constrangimento físico	Constrangimento físico do corpo	Outro tipo de lesões	Região dorsal e lombar, incl. coluna vertebral	Não	Até 7 dias	Inferior ou igual a 20 dias	Inferior ou igual a 30 dias	lombalgia de esforço	M54.5	M54.5	XIII	Dorsopatias – coluna lombar
5758	Assistente Operacional	Fem	Serviços de Apoio e Suporte	Função Pública	Até ao 3.º Ciclo	15	Mais que 10 anos	1349	5758	Acidente de trabalho nas instalações	Músculo-esquelético	Absoluta	100	Não Aplicável		Tarefas de manutenção	Escorregamento ou hesitação com queda, queda de pessoa	Esmagamento em vertical ou horizontal contra objecto imóvel	Fracturas	Extremidades inferiores	Não	Superior a 30 dias	Superior a 20 dias	Superior a 30 dias	fractura anterior da rótula esquerda coaptada por trauma directo	S82.0	S82.0	XIX	Lesões do joelho e perna - trauma directo
1352	Médico	Masc	Cirurgia	Contrato Permanente	Ensino Superior	8	7 a 10 anos	1352	1352	Acidente de trabalho nas instalações	Músculo-esquelético	NA	#NULL!	Não Aplicável		Prestação de cuidados e apoio aos doentes / EADs	Ruptura, arrombamento, rebentamento, resvalamento, queda, desmoronamento	Pancada por objecto em movimento, colisão com	Concussões e lesões internas	Cabeça	Não	Até 7 dias	Inferior ou igual a 20 dias	Inferior ou igual a 30 dias	SEM DADOS NO PROCESSO FÍSICO E ALERT.				Missings de informação
3122	Assistente Operacional	Masc	Serviços de Apoio e Suporte	Função Pública	Até ao 3.º Ciclo	17	Mais que 10 anos	1357	3122	Acidente de trabalho nas instalações	Músculo-esquelético	Absoluta	100	Não Aplicável		Tarefas de manutenção	Movimento do corpo sujeito a constrangimento físico	Constrangimento físico do corpo	Outro tipo de lesões	Região dorsal e lombar, incl. coluna vertebral	Não	Superior a 30 dias	Superior a 20 dias	Superior a 30 dias	lombalgia de esforço (rx e tc sem lesão aguda)	M54.5	M54.5	XIII	Dorsopatias – coluna lombar
449	Assistente Operacional	Fem	Cirurgia	Contrato Permanente	Até ao 3.º Ciclo	8	7 a 10 anos	1353	449	Acidente de trabalho nas instalações	Músculo-esquelético	NA	#NULL!	Não Aplicável		Tarefas de manutenção	Escorregamento ou hesitação com queda, queda de pessoa	Esmagamento em vertical ou horizontal contra objecto imóvel	Concussões e lesões internas	Cabeça	Não	Até 7 dias	Inferior ou igual a 20 dias	Inferior ou igual a 30 dias	queda com TCE não complicado	S06.0	S06.0	XIX	Traumatismo crânio-encefálico
1074	Enfermagem	Fem	Cirurgia	Função Pública	Ensino Superior	22	Mais que 10 anos	1354	1074	Acidente de trabalho nas instalações	Músculo-esquelético	NA	#NULL!	Não Aplicável		Prestação de cuidados e apoio aos doentes / EADs	Escorregamento ou hesitação com queda, queda de pessoa	Constrangimento físico do corpo	Concussões e lesões internas	Região dorsal e lombar, incl. coluna vertebral	Não	Até 7 dias	Inferior ou igual a 20 dias	Inferior ou igual a 30 dias	queda com cervicalgia sem irradiação	S19.9	S19.9	XIX	Lesões cervicais
166	Assistente Operacional	Masc	Medicina	Contrato Permanente	Ensino Secundário/Profissional	9	7 a 10 anos	1355	166	Acidente de trabalho nas instalações	Músculo-esquelético	Absoluta	100	Não Aplicável		Prestação de cuidados e apoio aos doentes / EADs	Movimento do corpo sujeito a constrangimento físico	Constrangimento físico do corpo	Outro tipo de lesões	Extremidades inferiores	Não	Entre 7 e 30 dias	Superior a 20 dias	Inferior ou igual a 30 dias	ruptura vasto lateral esquerdo após esforço (posicionamento de doente)	S76.1	M62	XIII	Lesões de tecidos moles – lesões musculares
10354	Médico	Fem	Serviços de Apoio e Suporte	Contrato Temporário	Ensino Superior	3	2 a 3 anos	1361	10354	Acidente in itinere	Músculo-esquelético	Absoluta	100	Parcial		Outras	Escorregamento ou hesitação com queda, queda de pessoa	Esmagamento em vertical ou horizontal contra objecto imóvel	Fracturas	Extremidades superiores	Não	Entre 7 e 30 dias	Superior a 20 dias	Inferior ou igual a 30 dias	fractura do escafóide	S62.0	S62.0	XIX	Lesões do punho e mão - lesões ósseas e ligamentares
5254	Enfermagem	Fem	Cirurgia	Função Pública	Ensino Superior	16	Mais que 10 anos	1356	5254	Acidente de trabalho nas instalações	Músculo-esquelético	Absoluta	100	Não Aplicável		Prestação de cuidados e apoio aos doentes / EADs	Ruptura, arrombamento, rebentamento, resvalamento, queda, desmoronamento	Entalamento, esmagamento	Concussões e lesões internas	Extremidades superiores	Não	Superior a 30 dias	Superior a 20 dias	Superior a 30 dias	contusão da mão direita por trauma directo	S60.2	S60.2	XIX	Lesões do punho e mão - superficiais
10373	Médico	Fem	Medicina	Contrato Temporário	Ensino Superior	3	2 a 3 anos	1368	10373	Acidente de trabalho nas instalações	Biológico	NA	#NULL!	Não Aplicável		Prestação de cuidados e apoio aos doentes / EADs	Outro desvio	Contacto com agente material cortante, afiado, áspero	Feridas e lesões superficiais	Extremidades superiores	Não	Até 7 dias	Inferior ou igual a 20 dias	Inferior ou igual a 30 dias	sem registo do acidente no processo electrónico e em papel				Missings de informação
9296	Assistente Operacional	Fem	Medicina	Contrato Permanente	Até ao 3.º Ciclo	12	Mais que 10 anos	1367	9296	Acidente de trabalho nas instalações	Músculo-esquelético	Absoluta	100	Parcial	20	Prestação de cuidados e apoio aos doentes / EADs	Movimento do corpo sujeito a constrangimento físico	Constrangimento físico do corpo	Outro tipo de lesões	Pescoço, incl. coluna vertebral cervical	Sim	Superior a 30 dias	Superior a 20 dias	Superior a 30 dias	omalgia à dta após esforço/ banho a doente	M75	M75	XIII	Lesões de tecidos moles – lesões tendinosas e sinoviais – lesões do ombro
356	Médico	Fem	Cirurgia	Contrato Permanente	Ensino Superior	9	7 a 10 anos	1371	356	Acidente de trabalho nas instalações	Biológico	NA	#NULL!	Não Aplicável		Prestação de cuidados e apoio aos doentes / EADs	Desvio por transbordo, derrubamento, fuga, escoamento, vaporização, emissão	Contacto por corrente eléctrica, temperatura, substância perigosa	Sem informação	Cabeça	Não	Até 7 dias	Inferior ou igual a 20 dias	Inferior ou igual a 30 dias	splash acidental para mucosa ocular de soro+sangue	X58	X58	XX	Splash
5286	Enfermagem	Fem	Medicina	Função Pública	Ensino Superior	16	Mais que 10 anos	1358	5286	Acidente de trabalho nas instalações	Músculo-esquelético	Absoluta	100	Não Aplicável		Outras	Ruptura, arrombamento, rebentamento, resvalamento, queda, desmoronamento	Pancada por objecto em movimento, colisão com	Outro tipo de lesões	Cabeça	Não	Até 7 dias	Inferior ou igual a 20 dias	Inferior ou igual a 30 dias	queratite direita por corpo estranho	H16.1	H16.1	VII	Lesões oculares e auriculares/timpânicas
10359	Médico	Masc	Serviços de Apoio e Suporte	Outros	Ensino Superior	3	2 a 3 anos	1364	10359	Acidente de trabalho nas instalações	Biológico	NA	#NULL!	Não Aplicável		Prestação de cuidados e apoio aos doentes / EADs	Outro desvio	Contacto com agente material cortante, afiado, áspero	Feridas e lesões superficiais	Extremidades superiores	Não	Até 7 dias	Inferior ou igual a 20 dias	Inferior ou igual a 30 dias	picada acidental com agulha	T81.2	T81.2	XIX	Complicações de actos médicos e cirúrgicos
9937	Enfermagem	Fem	Pediatria	Contrato Permanente	Ensino Superior	3	2 a 3 anos	1362	9937	Acidente de trabalho nas instalações	Biológico	NA	#NULL!	Não Aplicável		Prestação de cuidados e apoio aos doentes / EADs	Outro desvio	Contacto com agente material cortante, afiado, áspero	Feridas e lesões superficiais	Extremidades superiores	Não	Até 7 dias	Inferior ou igual a 20 dias	Inferior ou igual a 30 dias	picada acidental com agulha	T81.2	T81.2	XIX	Complicações de actos médicos e cirúrgicos
6872	Enfermagem	Fem	Medicina	Função Pública	Ensino Superior	32	Mais que 10 anos	1360	6872	Acidente in itinere	Químico/Outros	Absoluta	100	Não Aplicável		Outras	Escorregamento ou hesitação com queda, queda de pessoa	Esmagamento em vertical ou horizontal contra objecto imóvel	Outro tipo de lesões	Cabeça	Não	Até 7 dias	Inferior ou igual a 20 dias	Inferior ou igual a 30 dias	lesao cortocontusa labio superior – apos queda propria altura a ir para casa	S01.5	S01.5	XIX	Lesões da cabeça (excl. TCE)
620	Enfermagem	Fem	Urgência e Medicina Intensiva	Contrato Permanente	Ensino Superior	8	7 a 10 anos	1363	620	Acidente de trabalho nas instalações	Biológico	NA	#NULL!	Não Aplicável		Prestação de cuidados e apoio aos doentes / EADs	Desvio por transbordo, derrubamento, fuga, escoamento, vaporização, emissão	Contacto por corrente eléctrica, temperatura, substância perigosa	Outro tipo de lesões	Cabeça	Não	Até 7 dias	Inferior ou igual a 20 dias	Inferior ou igual a 30 dias	salpico acidental de sangue para a mucosa ocular	X58	X58	XX	Splash
9320	Médico	Masc	Medicina Laboratorial	Contrato Temporário	Ensino Superior	4	4 a 6 anos	1365	9320	Acidente de trabalho nas instalações	Biológico	NA	#NULL!	Não Aplicável		Prestação de cuidados e apoio aos doentes / EADs	Outro desvio	Contacto com agente material cortante, afiado, áspero	Feridas e lesões superficiais	Extremidades superiores	Não	Até 7 dias	Inferior ou igual a 20 dias	Inferior ou igual a 30 dias	picada acidental com agulha de gasimetria ("tipo raspão" teve rotura da luva mas sem solução de continuidade da pele)	T81.2	T81.2	XIX	Complicações de actos médicos e cirúrgicos
10184	Enfermagem	Fem	Cirurgia	Contrato Permanente	Ensino Superior	3	2 a 3 anos	1366	10184	Acidente de trabalho nas instalações	Biológico	NA	#NULL!	Não Aplicável		Prestação de cuidados e apoio aos doentes / EADs	Outro desvio	Contacto com agente material cortante, afiado, áspero	Feridas e lesões superficiais	Extremidades superiores	Não	Até 7 dias	Inferior ou igual a 20 dias	Inferior ou igual a 30 dias	picada acidental com agulha de sutura	T81.2	T81.2	XIX	Complicações de actos médicos e cirúrgicos
5971	Assistente Operacional	Fem	Medicina	Contrato Permanente	Até ao 3.º Ciclo	5	4 a 6 anos	1369	5971	Acidente de trabalho nas instalações	Biológico	NA	#NULL!	Não Aplicável		Tarefas de manutenção	Outro desvio	Contacto com agente material cortante, afiado, áspero	Feridas e lesões superficiais	Extremidades superiores	Não	Até 7 dias	Inferior ou igual a 20 dias	Inferior ou igual a 30 dias	picada acidental com agulha contaminada	T81.2	T81.2	XIX	Complicações de actos médicos e cirúrgicos
10387	Médico	Fem	Urgência e Medicina Intensiva	Contrato Temporário	Ensino Superior	2	2 a 3 anos	1374	10387	Acidente de trabalho nas instalações	Biológico	NA	#NULL!	Não Aplicável		Prestação de cuidados e apoio aos doentes / EADs	Outro desvio	Contacto com agente material cortante, afiado, áspero	Feridas e lesões superficiais	Extremidades superiores	Não	Até 7 dias	Inferior ou igual a 20 dias	Inferior ou igual a 30 dias	sem resgisto do acidente no processo electrónico e em papel				Missings de informação
1768	Enfermagem	Fem	Cirurgia	Contrato Permanente	Ensino Superior	7	7 a 10 anos	1370	1768	Acidente de trabalho nas instalações	Químico/Outros	Absoluta	100	Não Aplicável		Prestação de cuidados e apoio aos doentes / EADs	Outro desvio	Outro contacto	Concussões e lesões internas	Pescoço, incl. coluna vertebral cervical	Não	Superior a 30 dias	Superior a 20 dias	Superior a 30 dias	acidente de viação in itenere	V43	V43	XX	Acidentes de viação
4994	Técnico	Fem	Imagiologia	Função Pública	Ensino Superior	18	Mais que 10 anos	1372	4994	Acidente de trabalho nas instalações	Músculo-esquelético	Absoluta	100	Não Aplicável		Prestação de cuidados e apoio aos doentes / EADs	Ruptura, arrombamento, rebentamento, resvalamento, queda, desmoronamento	Pancada por objecto em movimento, colisão com	Fracturas	Extremidades superiores	Não	Entre 7 e 30 dias	Superior a 20 dias	Inferior ou igual a 30 dias	traumatismo mão esquerda com fractura por trauma directo	S62.8	S62.8	XIX	Lesões do punho e mão - lesões ósseas e ligamentares
3462	Enfermagem	Fem	Medicina	Contrato Permanente	Ensino Superior	6	4 a 6 anos	1373	3462	Acidente de trabalho nas instalações	Biológico	NA	#NULL!	Não Aplicável		Prestação de cuidados e apoio aos doentes / EADs	Outro desvio	Contacto com agente material cortante, afiado, áspero	Feridas e lesões superficiais	Extremidades superiores	Não	Até 7 dias	Inferior ou igual a 20 dias	Inferior ou igual a 30 dias	picada acidental por agulha	T81.2	T81.2	XIX	Complicações de actos médicos e cirúrgicos
2014	Técnico	Fem	Serviços de Apoio e Suporte	Contrato Permanente	Ensino Superior	7	7 a 10 anos	1376	2014	Acidente de trabalho nas instalações	Músculo-esquelético	Absoluta	100	Não Aplicável		Tarefas de manutenção	Movimento do corpo sujeito a constrangimento físico	Constrangimento físico do corpo	Deslocações, entorses e distensões	Pescoço, incl. coluna vertebral cervical	Não	Entre 7 e 30 dias	Superior a 20 dias	Inferior ou igual a 30 dias	contratura muscular cervical pós-esforço	M62.4	M62.4	XIII	Lesões de tecidos moles – lesões musculares
715	Enfermagem	Masc	Medicina Laboratorial	Contrato Permanente	Ensino Superior	8	7 a 10 anos	1375	715	Acidente de trabalho nas instalações	Biológico	NA	#NULL!	Não Aplicável		Outras	Outro desvio	Contacto com agente material cortante, afiado, áspero	Feridas e lesões superficiais	Extremidades superiores	Não	Até 7 dias	Inferior ou igual a 20 dias	Inferior ou igual a 30 dias	picada acidental no dedo indicador da ME por agulha de colheita (após)	T81.2	T81.2	XIX	Complicações de actos médicos e cirúrgicos
9418	Médico	Fem	Cirurgia	Contrato Temporário	Ensino Superior	4	4 a 6 anos	1377	9418	Acidente de trabalho nas instalações	Biológico	NA	#NULL!	Não Aplicável		Prestação de cuidados e apoio aos doentes / EADs	Desvio por transbordo, derrubamento, fuga, escoamento, vaporização, emissão	Contacto por corrente eléctrica, temperatura, substância perigosa	Outro tipo de lesões	Cabeça	Não	Até 7 dias	Inferior ou igual a 20 dias	Inferior ou igual a 30 dias	contacto ocular com sangue/pus- drenagem de abcesso perianal	X58	X58	XX	Splash
1874	Enfermagem	Fem	Cirurgia	Contrato Permanente	Ensino Superior	7	7 a 10 anos	1379	1874	Acidente de trabalho nas instalações	Biológico	Absoluta	100	Parcial	10	Prestação de cuidados e apoio aos doentes / EADs	Desvio por transbordo, derrubamento, fuga, escoamento, vaporização, emissão	Contacto por corrente eléctrica, temperatura, substância perigosa	Outro tipo de lesões	Cabeça	Não	Entre 7 e 30 dias	Inferior ou igual a 20 dias	Inferior ou igual a 30 dias	splash acidental urina OD	X59.9	X59.9	XX	Splash
7548	Enfermagem	Fem	Cirurgia	Função Pública	Ensino Superior	23	Mais que 10 anos	1378	7548	Acidente de trabalho nas instalações	Músculo-esquelético	Absoluta	100	Parcial		Tarefas de manutenção	Ruptura, arrombamento, rebentamento, resvalamento, queda, desmoronamento	Pancada por objecto em movimento, colisão com	Outro tipo de lesões	Cabeça	Não	Até 7 dias	Inferior ou igual a 20 dias	Inferior ou igual a 30 dias	conjutivite aguda OE - trauma com estilhaços de ampola	H16.2	H16.2	VII	Lesões oculares e auriculares/timpânicas
6961	Assistente Operacional	Fem	Medicina	Contrato Permanente	Até ao 3.º Ciclo	14	Mais que 10 anos	1380	6961	Acidente de trabalho nas instalações	Músculo-esquelético	Absoluta	100	Parcial	15	Prestação de cuidados e apoio aos doentes / EADs	Movimento do corpo sujeito a constrangimento físico	Constrangimento físico do corpo	Deslocações, entorses e distensões	Extremidades superiores	Não	Superior a 30 dias	Superior a 20 dias	Superior a 30 dias	distensao cotovelo esquerdo apos esforço – posicionamento utente	S53.4	M77	XIII	Lesões de tecidos moles – lesões tendinosas e sinoviais – outras entesopatias do MS e MI
8019	Assistente Operacional	Masc	Serviços de Apoio e Suporte	Contrato Permanente	Até ao 3.º Ciclo	4	4 a 6 anos	1382	8019	Acidente de trabalho nas instalações	Biológico	NA	#NULL!	Não Aplicável		Tarefas de manutenção	Outro desvio	Contacto com agente material cortante, afiado, áspero	Feridas e lesões superficiais	Extremidades superiores	Não	Até 7 dias	Inferior ou igual a 20 dias	Inferior ou igual a 30 dias	picada acidental com agulha EV em 3o dedo mao esq	T81.2	T81.2	XIX	Complicações de actos médicos e cirúrgicos
3052	Assistente Operacional	Fem	Medicina	Função Pública	Até ao 3.º Ciclo	17	Mais que 10 anos	1386	3052	Acidente de trabalho nas instalações	Músculo-esquelético	Parcial	40	Não Aplicável		Outras	Escorregamento ou hesitação com queda, queda de pessoa	Esmagamento em vertical ou horizontal contra objecto imóvel	Concussões e lesões internas	Extremidades superiores	Não	Entre 7 e 30 dias	Inferior ou igual a 20 dias	Inferior ou igual a 30 dias	queda com contusão do ombro D	S40.0	S40.0	XIX	Lesões do ombro e do braço
6758	Assistente Operacional	Fem	Urgência e Medicina Intensiva	Contrato Permanente	Ensino Secundário/Profissional	8	7 a 10 anos	1383	6758	Acidente de trabalho nas instalações	Biológico	NA	#NULL!	Não Aplicável		Tarefas de manutenção	Outro desvio	Contacto com agente material cortante, afiado, áspero	Feridas e lesões superficiais	Extremidades superiores	Não	Até 7 dias	Inferior ou igual a 20 dias	Inferior ou igual a 30 dias	picada acidental com agulha EV no 2o dedo mao dir	T81.2	T81.2	XIX	Complicações de actos médicos e cirúrgicos
2754	Assistente Operacional	Fem	Urgência e Medicina Intensiva	Contrato Permanente	Até ao 3.º Ciclo	6	4 a 6 anos	1381	2754	Acidente in itinere	Músculo-esquelético	Absoluta	100	Não Aplicável		Outras	Outro desvio	Constrangimento físico do corpo	Deslocações, entorses e distensões	Extremidades inferiores	Não	Até 7 dias	Inferior ou igual a 20 dias	Inferior ou igual a 30 dias	entorse art tibiotársica E (marcha)	S93.4	S93.4	XIX	Lesões do tornozelo e pé - lesões ósseas e ligamentares
2429	Assistente Operacional	Fem	Urgência e Medicina Intensiva	Função Pública	Até ao 3.º Ciclo	18	Mais que 10 anos	1385	2429	Acidente de trabalho nas instalações	Músculo-esquelético	Absoluta	100	Não Aplicável		Tarefas de logística	Ruptura, arrombamento, rebentamento, resvalamento, queda, desmoronamento	Pancada por objecto em movimento, colisão com	Concussões e lesões internas	Extremidades inferiores	Não	Entre 7 e 30 dias	Inferior ou igual a 20 dias	Inferior ou igual a 30 dias	trauma com contusão da coxa (MI's?)	S70.1	S70.1	XIX	Lesões da anca e coxa
5930	Enfermagem	Fem	Urgência e Medicina Intensiva	Função Pública	Ensino Superior	16	Mais que 10 anos	1388	5930	Acidente de trabalho nas instalações	Músculo-esquelético	NA	#NULL!	Não Aplicável		Tarefas de manutenção	Ruptura, arrombamento, rebentamento, resvalamento, queda, desmoronamento	Pancada por objecto em movimento, colisão com	Concussões e lesões internas	Extremidades superiores	Não	Até 7 dias	Inferior ou igual a 20 dias	Inferior ou igual a 30 dias	contusão do 3º dedo da mão direita por trauma directo	S60.0	S60.0	XIX	Lesões do punho e mão - superficiais
2202	Enfermagem	Fem	Medicina	Função Pública	Ensino Superior	18	Mais que 10 anos	1394	2202	Acidente in itinere	Músculo-esquelético	NA	#NULL!	Não Aplicável		Outras	Escorregamento ou hesitação com queda, queda de pessoa	Esmagamento em vertical ou horizontal contra objecto imóvel	Concussões e lesões internas	Tórax e órgãos torácicos	Não	Até 7 dias	Inferior ou igual a 20 dias	Inferior ou igual a 30 dias	queda com contusão joelho E	S80.0	S80.0	XIX	Lesões do joelho e perna - trauma directo
1084	Técnico	Masc	Medicina Laboratorial	Função Pública	Ensino Superior	37	Mais que 10 anos	1391	1084	Acidente in itinere	Músculo-esquelético	NA	#NULL!	Não Aplicável		Outras	Escorregamento ou hesitação com queda, queda de pessoa	Esmagamento em vertical ou horizontal contra objecto imóvel	Concussões e lesões internas	Extremidades inferiores	Não	Até 7 dias	Inferior ou igual a 20 dias	Inferior ou igual a 30 dias	queda com trauma 1º dedo PD (edema+derrame+dor, sem #)	S90.1	S90.1	XIX	Lesões do tornozelo e pé - superficiais
2745	Médico	Fem	Medicina	Contrato Permanente	Ensino Superior	10	7 a 10 anos	1392	2745	Acidente de trabalho nas instalações	Biológico	NA	#NULL!	Não Aplicável		Prestação de cuidados e apoio aos doentes / EADs	Outro desvio	Contacto com agente material cortante, afiado, áspero	Sem informação	Extremidades superiores	Não	Até 7 dias	Inferior ou igual a 20 dias	Inferior ou igual a 30 dias	picada acidental polpa 1º dedo ME agulha sutura	T81.2	T81.2	XIX	Complicações de actos médicos e cirúrgicos
6277	Enfermagem	Fem	Medicina	Contrato Permanente	Ensino Superior	5	4 a 6 anos	1395	6277	Acidente de trabalho nas instalações	Biológico	NA	#NULL!	Não Aplicável		Prestação de cuidados e apoio aos doentes / EADs	Outro desvio	Contacto com agente material cortante, afiado, áspero	Feridas e lesões superficiais	Extremidades superiores	Não	Até 7 dias	Inferior ou igual a 20 dias	Inferior ou igual a 30 dias	picada acidental com agulha EV no 1º dedo da mao esq.	T81.2	T81.2	XIX	Complicações de actos médicos e cirúrgicos
6325	Enfermagem	Fem	Urgência e Medicina Intensiva	Contrato Permanente	Ensino Superior	5	4 a 6 anos	1390	6325	Acidente de trabalho nas instalações	Biológico	NA	#NULL!	Não Aplicável		Prestação de cuidados e apoio aos doentes / EADs	Desvio por transbordo, derrubamento, fuga, escoamento, vaporização, emissão	Contacto por corrente eléctrica, temperatura, substância perigosa	Outro tipo de lesões	Cabeça	Não	Até 7 dias	Inferior ou igual a 20 dias	Inferior ou igual a 30 dias	sem diagnóstico				Missings de informação
7231	Enfermagem	Fem	Cirurgia	Contrato Permanente	Ensino Superior	5	4 a 6 anos	1393	7231	Acidente de trabalho nas instalações	Músculo-esquelético	NA	#NULL!	Não Aplicável		Prestação de cuidados e apoio aos doentes / EADs	Movimento do corpo sujeito a constrangimento físico	Constrangimento físico do corpo	Outro tipo de lesões	Região dorsal e lombar, incl. coluna vertebral	Não	Até 7 dias	Inferior ou igual a 20 dias	Inferior ou igual a 30 dias	lombalgia apos esforco – mobilizacao utente	M54.5	M54.5	XIII	Dorsopatias – coluna lombar
1566	Enfermagem	Fem	Cirurgia	Contrato Permanente	Ensino Superior	7	7 a 10 anos	1396	1566	Acidente de trabalho nas instalações	Músculo-esquelético	NA	#NULL!	Não Aplicável		Tarefas de logística	Movimento do corpor não sujeito a constrangimento físico	Pancada por objecto em movimento, colisão com	Concussões e lesões internas	Extremidades superiores	Não	Até 7 dias	Inferior ou igual a 20 dias	Inferior ou igual a 30 dias	contusão punho D (trauma)	S60.2	S60.2	XIX	Lesões do punho e mão - superficiais
181	Enfermagem	Fem	Urgência e Medicina Intensiva	Contrato Permanente	Ensino Superior	4	4 a 6 anos	1397	181	Acidente de trabalho nas instalações	Biológico	NA	#NULL!	Não Aplicável		Prestação de cuidados e apoio aos doentes / EADs	Outro desvio	Contacto com agente material cortante, afiado, áspero	Feridas e lesões superficiais	Extremidades superiores	Não	Até 7 dias	Inferior ou igual a 20 dias	Inferior ou igual a 30 dias	picada acidental 1º dedo mão direita com agulha SC após pesquisa glicemia	T81.2	T81.2	XIX	Complicações de actos médicos e cirúrgicos
596	Assistente Operacional	Masc	Serviços de Apoio e Suporte	Contrato Permanente	Até ao 3.º Ciclo	8	7 a 10 anos	1398	596	Acidente de trabalho nas instalações	Músculo-esquelético	Absoluta	100	Não Aplicável		Prestação de cuidados e apoio aos doentes / EADs	Movimento do corpo sujeito a constrangimento físico	Constrangimento físico do corpo	Fracturas	Extremidades superiores	Não	Entre 7 e 30 dias	Inferior ou igual a 20 dias	Inferior ou igual a 30 dias	trauma (# avulsão) do epicondilo lateral do cotovelo D	S42.4	S42.4	XIX	Lesões do ombro e do braço
5517	Médico	Masc	Cirurgia	Contrato Permanente	Ensino Superior	16	Mais que 10 anos	1401	5517	Acidente de trabalho nas instalações	Químico/Outros	NA	#NULL!	Não Aplicável		Prestação de cuidados e apoio aos doentes / EADs	Desvio por transbordo, derrubamento, fuga, escoamento, vaporização, emissão	Contacto por corrente eléctrica, temperatura, substância perigosa	Outro tipo de lesões	Cabeça	Não	Até 7 dias	Inferior ou igual a 20 dias	Inferior ou igual a 30 dias	splash sterilium com lesão	X59.9	X59.9	XX	Splash
1611	Assistente Operacional	Fem	Cirurgia	Contrato Permanente	Até ao 3.º Ciclo	7	7 a 10 anos	1400	1611	Acidente de trabalho nas instalações	Músculo-esquelético	Absoluta	100	Não Aplicável		Tarefas de logística	Escorregamento ou hesitação com queda, queda de pessoa	Esmagamento em vertical ou horizontal contra objecto imóvel	Concussões e lesões internas	Região dorsal e lombar, incl. coluna vertebral	Não	Até 7 dias	Inferior ou igual a 20 dias	Inferior ou igual a 30 dias	contusão lombar	S30.0	S30.0	XIX	Lesões do abdómen, coluna lombar e bacia
6715	Enfermagem	Fem	Medicina	Função Pública	Ensino Superior	14	Mais que 10 anos	1405	6715	Acidente in itinere	Músculo-esquelético	Absoluta	100	Não Aplicável		Outras	Escorregamento ou hesitação com queda, queda de pessoa	Outro contacto	Outro tipo de lesões	Extremidades inferiores	Não	Entre 7 e 30 dias	Inferior ou igual a 20 dias	Inferior ou igual a 30 dias	contusao de joelho direito – queda ao sair do hospital	S80.0	S80.0	XIX	Lesões do joelho e perna - trauma directo
10165	Assistente Operacional	Fem	Medicina	Contrato Permanente	Ensino Superior	3	2 a 3 anos	1403	10165	Acidente de trabalho nas instalações	Químico/Outros	Absoluta	100	Não Aplicável		Prestação de cuidados e apoio aos doentes / EADs	Desvio por transbordo, derrubamento, fuga, escoamento, vaporização, emissão	Contacto por corrente eléctrica, temperatura, substância perigosa	Outro tipo de lesões	Cabeça	Não	Até 7 dias	Inferior ou igual a 20 dias	Inferior ou igual a 30 dias	contacto ocular com desinfectante	x59.9	x59.9	XX	Splash
2547	Enfermagem	Fem	Medicina	Contrato Permanente	Ensino Superior	6	4 a 6 anos	1404	2547	Acidente de trabalho nas instalações	Músculo-esquelético	Absoluta	100	Não Aplicável		Prestação de cuidados e apoio aos doentes / EADs	Movimento do corpo sujeito a constrangimento físico	Constrangimento físico do corpo	Deslocações, entorses e distensões	Extremidades superiores	Não	Superior a 30 dias	Superior a 20 dias	Superior a 30 dias	tendinite de esforço ombro E	M75	M75	XIII	Lesões de tecidos moles – lesões tendinosas e sinoviais – lesões do ombro
1910	Assistente Operacional	Fem	Medicina	Contrato Permanente	Até ao 3.º Ciclo	7	7 a 10 anos	1406	1910	Acidente de trabalho nas instalações	Músculo-esquelético	NA	#NULL!	Não Aplicável		Tarefas de manutenção	Escorregamento ou hesitação com queda, queda de pessoa	Esmagamento em vertical ou horizontal contra objecto imóvel	Outro tipo de lesões	Extremidades inferiores	Não	Até 7 dias	Inferior ou igual a 20 dias	Inferior ou igual a 30 dias	contusão joelho D (queda)	S80.0	S80.0	XIX	Lesões do joelho e perna - trauma directo
1484	Enfermagem	Fem	Medicina	Função Pública	Ensino Superior	7	7 a 10 anos	1407	1484	Acidente de trabalho nas instalações	Biológico	NA	#NULL!	Não Aplicável		Prestação de cuidados e apoio aos doentes / EADs	Outro desvio	Contacto com agente material cortante, afiado, áspero	Feridas e lesões superficiais	Extremidades superiores	Não	Até 7 dias	Inferior ou igual a 20 dias	Inferior ou igual a 30 dias	picada acidental agulha IM dedo	T81.2	T81.2	XIX	Complicações de actos médicos e cirúrgicos
877	Enfermagem	Fem	Ginecologia/Obstetrícia	Função Pública	Ensino Superior	20	Mais que 10 anos	1408	877	Acidente de trabalho nas instalações	Músculo-esquelético	Absoluta	100	Não Aplicável		Prestação de cuidados e apoio aos doentes / EADs	Movimento do corpo sujeito a constrangimento físico	Constrangimento físico do corpo	Outro tipo de lesões	Extremidades superiores	Não	Entre 7 e 30 dias	Inferior ou igual a 20 dias	Inferior ou igual a 30 dias	contusão muscular trapézio D, após esforço	S16	M54.2	XIII	Dorsopatias – coluna cervical
3488	Técnico	Fem	Serviços de Apoio e Suporte	Função Pública	Ensino Superior	17	Mais que 10 anos	1409	3488	Acidente in itinere	Músculo-esquelético	Absoluta	100	Não Aplicável		Outras	Movimento do corpo sujeito a constrangimento físico	Constrangimento físico do corpo	Deslocações, entorses e distensões	Extremidades inferiores	Não	Até 7 dias	Inferior ou igual a 20 dias	Inferior ou igual a 30 dias	entorse tornozelo esquerdo	S93.4	S93.4	XIX	Lesões do tornozelo e pé - lesões ósseas e ligamentares
3095	Enfermagem	Fem	Cirurgia	Contrato Permanente	Ensino Superior	6	4 a 6 anos	1411	3095	Acidente de trabalho nas instalações	Músculo-esquelético	Absoluta	100	Não Aplicável		Prestação de cuidados e apoio aos doentes / EADs	Movimento do corpor não sujeito a constrangimento físico	Pancada por objecto em movimento, colisão com	Concussões e lesões internas	Extremidades inferiores	Não	Até 7 dias	Inferior ou igual a 20 dias	Inferior ou igual a 30 dias	traumatismo 3º dedo pé D - contusão (sem#), embate em cama	S90.1	S90.1	XIX	Lesões do tornozelo e pé - superficiais
10145	Médico	Fem	Serviços de Apoio e Suporte	Outros	Ensino Superior	3	2 a 3 anos	1413	10145	Acidente de trabalho nas instalações	Biológico	NA	#NULL!	Não Aplicável		Prestação de cuidados e apoio aos doentes / EADs	Outro desvio	Contacto com agente material cortante, afiado, áspero	Feridas e lesões superficiais	Extremidades superiores	Não	Até 7 dias	Inferior ou igual a 20 dias	Inferior ou igual a 30 dias	picada acidental	T81.2	T81.2	XIX	Complicações de actos médicos e cirúrgicos
8580	Enfermagem	Fem	Medicina	Função Pública	Ensino Superior	27	Mais que 10 anos	1414	8580	Acidente de trabalho nas instalações	Músculo-esquelético	NA	#NULL!	Não Aplicável		Tarefas de logística	Escorregamento ou hesitação com queda, queda de pessoa	Esmagamento em vertical ou horizontal contra objecto imóvel	Concussões e lesões internas	Extremidades inferiores	Não	Até 7 dias	Inferior ou igual a 20 dias	Inferior ou igual a 30 dias	contusao anca dta – queda propria altura	S70.0	S70.0	XIX	Lesões da anca e coxa
5733	Enfermagem	Fem	Medicina	Função Pública	Ensino Superior	36	Mais que 10 anos	1415	5733	Acidente de trabalho nas instalações	Músculo-esquelético	Absoluta	100	Parcial	40	Prestação de cuidados e apoio aos doentes / EADs	Movimento do corpo sujeito a constrangimento físico	Constrangimento físico do corpo	Outro tipo de lesões	Pescoço, incl. coluna vertebral cervical	Não	Superior a 30 dias	Superior a 20 dias	Superior a 30 dias	cervicalgia após esforço	M54.2	M54.2	XIII	Dorsopatias – coluna cervical
5228	Assistente Operacional	Fem	Urgência e Medicina Intensiva	Contrato Permanente	Até ao 3.º Ciclo	9	7 a 10 anos	1416	5228	Acidente de trabalho nas instalações	Músculo-esquelético	Absoluta	100	Não Aplicável		Tarefas de manutenção	Escorregamento ou hesitação com queda, queda de pessoa	Esmagamento em vertical ou horizontal contra objecto imóvel	Concussões e lesões internas	Extremidades superiores	Não	Até 7 dias	Inferior ou igual a 20 dias	Inferior ou igual a 30 dias	contusão do punho direito por trauma directo	S60.2	S60.2	XIX	Lesões do punho e mão - superficiais
5220	Enfermagem	Fem	Urgência e Medicina Intensiva	Função Pública	Ensino Superior	16	Mais que 10 anos	1417	5220	Acidente de trabalho nas instalações	Biológico	NA	#NULL!	Não Aplicável		Prestação de cuidados e apoio aos doentes / EADs	Outro desvio	Contacto por corrente eléctrica, temperatura, substância perigosa	Outro tipo de lesões	Extremidades superiores	Não	Até 7 dias	Inferior ou igual a 20 dias	Inferior ou igual a 30 dias	splash de sangue de doente VHC+ para a mão esquerda	X58	X58	XX	Splash
3679	Médico	Masc	Imagiologia	Função Pública	Ensino Superior	10	7 a 10 anos	1418	3679	Acidente de trabalho nas instalações	Biológico	NA	#NULL!	Não Aplicável		Prestação de cuidados e apoio aos doentes / EADs	Outro desvio	Contacto com agente material cortante, afiado, áspero	Feridas e lesões superficiais	Extremidades superiores	Não	Até 7 dias	Inferior ou igual a 20 dias	Inferior ou igual a 30 dias	picada por agulha de biopsia no 2º dedo da mão esquerda	T81.2	T81.2	XIX	Complicações de actos médicos e cirúrgicos
4226	Assistente Operacional	Fem	Medicina	Função Pública	Até ao 3.º Ciclo	16	Mais que 10 anos	1420	4226	Acidente de trabalho nas instalações	Biológico	NA	#NULL!	Não Aplicável		Prestação de cuidados e apoio aos doentes / EADs	Desvio por transbordo, derrubamento, fuga, escoamento, vaporização, emissão	Contacto por corrente eléctrica, temperatura, substância perigosa	Outro tipo de lesões	Cabeça	Não	Até 7 dias	Inferior ou igual a 20 dias	Inferior ou igual a 30 dias	splash de urina para a mucosa ocular	X58	X58	XX	Splash
2881	Enfermagem	Fem	Medicina	Contrato Permanente	Ensino Superior	6	4 a 6 anos	1421	2881	Acidente de trabalho nas instalações	Músculo-esquelético	Absoluta	100	Não Aplicável		Prestação de cuidados e apoio aos doentes / EADs	Movimento do corpo sujeito a constrangimento físico	Constrangimento físico do corpo	Outro tipo de lesões	Região dorsal e lombar, incl. coluna vertebral	Não	Até 7 dias	Inferior ou igual a 20 dias	Inferior ou igual a 30 dias	lombalgia após esforço (levante doente)	M54.5	M54.5	XIII	Dorsopatias – coluna lombar
5371	Assistente Operacional	Masc	Medicina	Função Pública	Até ao 3.º Ciclo	37	Mais que 10 anos	1426	5371	Acidente de trabalho nas instalações	Músculo-esquelético	Absoluta	100	Não Aplicável		Prestação de cuidados e apoio aos doentes / EADs	Movimento do corpo sujeito a constrangimento físico	Constrangimento físico do corpo	Outro tipo de lesões	Região dorsal e lombar, incl. coluna vertebral	Não	Até 7 dias	Inferior ou igual a 20 dias	Inferior ou igual a 30 dias	lombalgia de esforço	M54.5	M54.5	XIII	Dorsopatias – coluna lombar
3276	Enfermagem	Fem	Cirurgia	Contrato Permanente	Ensino Superior	6	4 a 6 anos	1422	3276	Acidente de trabalho nas instalações	Biológico	NA	#NULL!	Não Aplicável		Prestação de cuidados e apoio aos doentes / EADs	Outro desvio	Contacto com agente material cortante, afiado, áspero	Feridas e lesões superficiais	Extremidades superiores	Não	Até 7 dias	Inferior ou igual a 20 dias	Inferior ou igual a 30 dias	picada por agulha de punção venosa no 1º dedo da mão direita	T81.2	T81.2	XIX	Complicações de actos médicos e cirúrgicos
3403	Enfermagem	Fem	Cirurgia	Contrato Permanente	Ensino Superior	6	4 a 6 anos	1419	3403	Acidente in itinere	Químico/Outros	Absoluta	100	Parcial	10	Outras	Outro desvio	Outro contacto	Deslocações, entorses e distensões	Extremidades inferiores	Não	Superior a 30 dias	Superior a 20 dias	Superior a 30 dias	acidente de mota	V29	V29	XX	Acidentes de viação
3818	Assistente Operacional	Fem	Medicina	Função Pública	Até ao 3.º Ciclo	12	Mais que 10 anos	1424	3818	Acidente de trabalho nas instalações	Músculo-esquelético	Absoluta	100	Não Aplicável		Outras	Ruptura, arrombamento, rebentamento, resvalamento, queda, desmoronamento	Pancada por objecto em movimento, colisão com	Concussões e lesões internas	Extremidades superiores	Não	Até 7 dias	Inferior ou igual a 20 dias	Inferior ou igual a 30 dias	contusão do cotovelo direito	S50.0	S50.0	XIX	Lesões do cotovelo e antebraço
1470	Enfermagem	Fem	Pediatria	Função Pública	Ensino Superior	19	Mais que 10 anos	1423	1470	Acidente in itinere	Músculo-esquelético	NA	#NULL!	Não Aplicável		Outras	Escorregamento ou hesitação com queda, queda de pessoa	Esmagamento em vertical ou horizontal contra objecto imóvel	Fracturas	Extremidades superiores	Não	Até 7 dias	Inferior ou igual a 20 dias	Inferior ou igual a 30 dias	queda com # F1 de D4 e D5 da ME	S62.6	S62.6	XIX	Lesões do punho e mão - lesões ósseas e ligamentares
9574	Enfermagem	Fem	Urgência e Medicina Intensiva	Contrato Permanente	Ensino Superior	3	2 a 3 anos	1428	9574	Acidente de trabalho nas instalações	Biológico	NA	#NULL!	Não Aplicável		Prestação de cuidados e apoio aos doentes / EADs	Desvio por transbordo, derrubamento, fuga, escoamento, vaporização, emissão	Contacto por corrente eléctrica, temperatura, substância perigosa	Sem informação	Cabeça	Não	Até 7 dias	Inferior ou igual a 20 dias	Inferior ou igual a 30 dias	contacto ocular com sangue, a auxiliar colocação de cateter	X58	X58	XX	Splash
749	Enfermagem	Fem	Medicina	Contrato Permanente	Ensino Superior	8	7 a 10 anos	1425	749	Acidente de trabalho nas instalações	Músculo-esquelético	Absoluta	100	Parcial	10	Prestação de cuidados e apoio aos doentes / EADs	Movimento do corpo sujeito a constrangimento físico	Constrangimento físico do corpo	Outro tipo de lesões	Pescoço, incl. coluna vertebral cervical	Não	Entre 7 e 30 dias	Inferior ou igual a 20 dias	Inferior ou igual a 30 dias	cervicalgia bilat de esforço (mobilização de doentes)	M54.2	M54.2	XIII	Dorsopatias – coluna cervical
5252	Enfermagem	Fem	Medicina	Função Pública	Ensino Superior	16	Mais que 10 anos	1427	5252	Acidente de trabalho nas instalações	Músculo-esquelético	Absoluta	100	Não Aplicável		Prestação de cuidados e apoio aos doentes / EADs	Movimento do corpor não sujeito a constrangimento físico	Pancada por objecto em movimento, colisão com	Fracturas	Extremidades superiores	Não	Entre 7 e 30 dias	Superior a 20 dias	Inferior ou igual a 30 dias	traumatismo 3º dedo da mão esquerda por trauma directo com fractura avulsão da base da 3ª falange	S62.6	S62.6	XIX	Lesões do punho e mão - lesões ósseas e ligamentares
3011	Assistente Operacional	Masc	Urgência e Medicina Intensiva	Função Pública	Até ao 3.º Ciclo	17	Mais que 10 anos	1429	3011	Acidente de trabalho nas instalações	Músculo-esquelético	Absoluta	100	Não Aplicável		Outras	Movimento do corpo sujeito a constrangimento físico	Constrangimento físico do corpo	Fracturas	Extremidades inferiores	Não	Superior a 30 dias	Superior a 20 dias	Superior a 30 dias	queda com # do 5º metatarsiano D	S92.3	S92.3	XIX	Lesões do tornozelo e pé - lesões ósseas e ligamentares
9667	Enfermagem	Fem	Medicina	Função Pública	Ensino Superior	12	Mais que 10 anos	1430	9667	Acidente de trabalho nas instalações	Químico/Outros	NA	#NULL!	Não Aplicável		Outras	Outro desvio	Outro contacto	Concussões e lesões internas	Extremidades inferiores	Não	Até 7 dias	Inferior ou igual a 20 dias	Inferior ou igual a 30 dias	acidente de viação	V43	V43	XX	Acidentes de viação
1190	Enfermagem	Fem	Urgência e Medicina Intensiva	Contrato Permanente	Ensino Superior	8	7 a 10 anos	1449	1190	Acidente de trabalho nas instalações	Biológico	NA	#NULL!	Não Aplicável		Prestação de cuidados e apoio aos doentes / EADs	Desvio por transbordo, derrubamento, fuga, escoamento, vaporização, emissão	Contacto por corrente eléctrica, temperatura, substância perigosa	Sem informação	Cabeça	Não	Até 7 dias	Inferior ou igual a 20 dias	Inferior ou igual a 30 dias	splash de sangue para a mucosa conjuntival (doente infectado)	X58	X58	XX	Splash
3308	Assistente Operacional	Fem	Cirurgia	Contrato Permanente	Até ao 3.º Ciclo	6	4 a 6 anos	1431	3308	Acidente de trabalho nas instalações	Músculo-esquelético	NA	#NULL!	Não Aplicável		Tarefas de manutenção	Ruptura, arrombamento, rebentamento, resvalamento, queda, desmoronamento	Pancada por objecto em movimento, colisão com	Concussões e lesões internas	Extremidades superiores	Não	Até 7 dias	Inferior ou igual a 20 dias	Inferior ou igual a 30 dias	contusão do 4º e 5º dedos mão esquerda	S60.0	S60.0	XIX	Lesões do punho e mão - superficiais
6329	Assistente Operacional	Fem	Serviços de Apoio e Suporte	Contrato Permanente	Ensino Secundário/Profissional	11	Mais que 10 anos	1433	6329	Acidente de trabalho nas instalações	Músculo-esquelético	NA	#NULL!	Não Aplicável		Outras	Escorregamento ou hesitação com queda, queda de pessoa	Esmagamento em vertical ou horizontal contra objecto imóvel	Concussões e lesões internas	Extremidades superiores	Não	Até 7 dias	Inferior ou igual a 20 dias	Inferior ou igual a 30 dias	contusão do antebraço direito após queda	S50.1	S50.1	XIX	Lesões do cotovelo e antebraço
10190	Assistente Operacional	Fem	Medicina	Contrato Permanente	Até ao 3.º Ciclo	2	2 a 3 anos	1432	10190	Acidente de trabalho nas instalações	Músculo-esquelético	Absoluta	100	Não Aplicável		Outras	Movimento do corpo sujeito a constrangimento físico	Constrangimento físico do corpo	Deslocações, entorses e distensões	Extremidades inferiores	Não	Entre 7 e 30 dias	Inferior ou igual a 20 dias	Inferior ou igual a 30 dias	entorse tornozelo direito	S93.4	S93.4	XIX	Lesões do tornozelo e pé - lesões ósseas e ligamentares
8059	Enfermagem	Masc	Cirurgia	Contrato Permanente	Ensino Superior	4	4 a 6 anos	1435	8059	Acidente de trabalho nas instalações	Músculo-esquelético	Absoluta	100	Não Aplicável		Prestação de cuidados e apoio aos doentes / EADs	Movimento do corpo sujeito a constrangimento físico	Constrangimento físico do corpo	Fracturas	Extremidades superiores	Não	Entre 7 e 30 dias	Superior a 20 dias	Inferior ou igual a 30 dias	fratura de avulsão do epicondilo umeral – mobilizacao utente	S42.4	S42.4	XIX	Lesões do ombro e do braço
5789	Assistente Operacional	Fem	Pediatria	Contrato Permanente	Até ao 3.º Ciclo	5	4 a 6 anos	1434	5789	Acidente de trabalho nas instalações	Músculo-esquelético	NA	#NULL!	Não Aplicável		Prestação de cuidados e apoio aos doentes / EADs	Ruptura, arrombamento, rebentamento, resvalamento, queda, desmoronamento	Entalamento, esmagamento	Concussões e lesões internas	Extremidades superiores	Não	Até 7 dias	Inferior ou igual a 20 dias	Inferior ou igual a 30 dias	hematoma distal do 2º dedo da mão direita por trama directo	T14.0	T14.0	XIX	Lesões do punho e mão - superficiais
7363	Médico	Masc	Cirurgia	Contrato Temporário	Ensino Superior	5	4 a 6 anos	1448	7363	Acidente de trabalho nas instalações	Biológico	NA	#NULL!	Não Aplicável		Prestação de cuidados e apoio aos doentes / EADs	Desvio por transbordo, derrubamento, fuga, escoamento, vaporização, emissão	Contacto por corrente eléctrica, temperatura, substância perigosa	Sem informação	Cabeça	Não	Até 7 dias	Inferior ou igual a 20 dias	Inferior ou igual a 30 dias	exposição ocular a sangue que salpicou	X58	X58	XX	Splash
806	Enfermagem	Fem	Medicina	Função Pública	Ensino Superior	20	Mais que 10 anos	1436	806	Acidente in itinere	Músculo-esquelético	NA	#NULL!	Não Aplicável		Outras	Escorregamento ou hesitação com queda, queda de pessoa	Esmagamento em vertical ou horizontal contra objecto imóvel	Concussões e lesões internas	Região dorsal e lombar, incl. coluna vertebral	Não	Até 7 dias	Inferior ou igual a 20 dias	Inferior ou igual a 30 dias	queda com contusão lombar, no itinerário para o trabalho	S30.0	S30.0	XIX	Lesões do abdómen, coluna lombar e bacia
4448	Administrativo	Fem	Cirurgia	Função Pública	Até ao 3.º Ciclo	39	Mais que 10 anos	1438	4448	Acidente de trabalho nas instalações	Músculo-esquelético	Absoluta	100	Parcial	50	Tarefas de manutenção	Escorregamento ou hesitação com queda, queda de pessoa	Esmagamento em vertical ou horizontal contra objecto imóvel	Concussões e lesões internas	Extremidades superiores	Não	Superior a 30 dias	Superior a 20 dias	Superior a 30 dias	contusão do punho esquerdo por trauma directo	S60.2	S60.2	XIX	Lesões do punho e mão - superficiais
934	Médico	Fem	Medicina	Contrato Permanente	Ensino Superior	11	Mais que 10 anos	1439	934	Acidente de trabalho nas instalações	Biológico	NA	#NULL!	Não Aplicável		Prestação de cuidados e apoio aos doentes / EADs	Outro desvio	Contacto com agente material cortante, afiado, áspero	Feridas e lesões superficiais	Extremidades superiores	Não	Até 7 dias	Inferior ou igual a 20 dias	Inferior ou igual a 30 dias	picada acidental agulha GSA no 2º dedo ME	T81.2	T81.2	XIX	Complicações de actos médicos e cirúrgicos
5141	Médico	Fem	Cirurgia	Função Pública	Ensino Superior	38	Mais que 10 anos	1442	5141	Acidente de trabalho nas instalações	Músculo-esquelético	Absoluta	100	Não Aplicável		Outras	Escorregamento ou hesitação com queda, queda de pessoa	Esmagamento em vertical ou horizontal contra objecto imóvel	Concussões e lesões internas	Extremidades inferiores	Não	Até 7 dias	Inferior ou igual a 20 dias	Inferior ou igual a 30 dias	contusão joelho direito por trauma directo	S80.0	S80.0	XIX	Lesões do joelho e perna - trauma directo
1874	Enfermagem	Fem	Cirurgia	Contrato Permanente	Ensino Superior	7	7 a 10 anos	1440	1874	Acidente de trabalho nas instalações	Biológico	NA	#NULL!	Não Aplicável		Prestação de cuidados e apoio aos doentes / EADs	Outro desvio	Contacto com agente material cortante, afiado, áspero	Feridas e lesões superficiais	Extremidades superiores	Não	Até 7 dias	Inferior ou igual a 20 dias	Inferior ou igual a 30 dias	picada acidental bisturi 4º dedo ME	T81.2	T81.2	XIX	Complicações de actos médicos e cirúrgicos
173	Enfermagem	Masc	Pediatria	Contrato Permanente	Ensino Superior	4	4 a 6 anos	1441	173	Acidente de trabalho nas instalações	Biológico	NA	#NULL!	Não Aplicável		Prestação de cuidados e apoio aos doentes / EADs	Outro desvio	Contacto com agente material cortante, afiado, áspero	Feridas e lesões superficiais	Extremidades superiores	Não	Até 7 dias	Inferior ou igual a 20 dias	Inferior ou igual a 30 dias	picada acidental agulha oca polegar mão direita após colheita de sangue	T81.2	T81.2	XIX	Complicações de actos médicos e cirúrgicos
9574	Enfermagem	Fem	Urgência e Medicina Intensiva	Contrato Permanente	Ensino Superior	3	2 a 3 anos	1445	9574	Acidente de trabalho nas instalações	Músculo-esquelético	NA	#NULL!	Não Aplicável		Prestação de cuidados e apoio aos doentes / EADs	Movimento do corpo sujeito a constrangimento físico	Constrangimento físico do corpo	Deslocações, entorses e distensões	Extremidades superiores	Não	Até 7 dias	Inferior ou igual a 20 dias	Inferior ou igual a 30 dias	dor no cotovelo direito após posicionamento de doente	S50.0	M77	XIII	Lesões de tecidos moles – lesões tendinosas e sinoviais – outras entesopatias do MS e MI
4980	Enfermagem	Masc	Medicina Laboratorial	Função Pública	Ensino Superior	18	Mais que 10 anos	1443	4980	Acidente de trabalho nas instalações	Músculo-esquelético	NA	#NULL!	Não Aplicável		Outras	Movimento do corpo sujeito a constrangimento físico	Constrangimento físico do corpo	Deslocações, entorses e distensões	Extremidades superiores	Não	Até 7 dias	Inferior ou igual a 20 dias	Inferior ou igual a 30 dias	Ausência de processo físico e impossibilidade de ver nº de processo				Missings de informação
4340	Assistente Operacional	Fem	Imagiologia	Contrato Permanente	Ensino Secundário/Profissional	5	4 a 6 anos	1447	4340	Acidente de trabalho nas instalações	Biológico	NA	#NULL!	Não Aplicável		Tarefas de manutenção	Outro desvio	Contacto com agente material cortante, afiado, áspero	Feridas e lesões superficiais	Extremidades superiores	Não	Até 7 dias	Inferior ou igual a 20 dias	Inferior ou igual a 30 dias	picada acidental no 5º dedo da mão direita com agulha contaminada	T81.2	T81.2	XIX	Complicações de actos médicos e cirúrgicos
4736	Assistente Operacional	Fem	Ginecologia/Obstetrícia	Função Pública	Até ao 3.º Ciclo	23	Mais que 10 anos	1446	4736	Acidente de trabalho nas instalações	Músculo-esquelético	NA	#NULL!	Não Aplicável		Tarefas de manutenção	Movimento do corpo sujeito a constrangimento físico	Constrangimento físico do corpo	Deslocações, entorses e distensões	Pescoço, incl. coluna vertebral cervical	Não	Até 7 dias	Inferior ou igual a 20 dias	Inferior ou igual a 30 dias	cervicalgia pós-esforço	M54.2	M54.2	XIII	Dorsopatias – coluna cervical
1814	Enfermagem	Fem	Medicina	Contrato Permanente	Ensino Superior	7	7 a 10 anos	1450	1814	Acidente de trabalho nas instalações	Músculo-esquelético	Absoluta	100	Parcial		Prestação de cuidados e apoio aos doentes / EADs	Movimento do corpo sujeito a constrangimento físico	Constrangimento físico do corpo	Outro tipo de lesões	Região dorsal e lombar, incl. coluna vertebral	Não	Superior a 30 dias	Superior a 20 dias	Superior a 30 dias	lombalgia pós-esforço	M54.5	M54.5	XIII	Dorsopatias – coluna lombar
10169	Assistente Operacional	Fem	Urgência e Medicina Intensiva	Contrato Permanente	Até ao 3.º Ciclo	3	2 a 3 anos	1451	10169	Acidente de trabalho nas instalações	Biológico	NA	#NULL!	Não Aplicável		Prestação de cuidados e apoio aos doentes / EADs	Outro desvio	Contacto com agente material cortante, afiado, áspero	Feridas e lesões superficiais	Extremidades superiores	Não	Até 7 dias	Inferior ou igual a 20 dias	Inferior ou igual a 30 dias	picada acidental com lanceta	T81.2	T81.2	XIX	Complicações de actos médicos e cirúrgicos
10115	Enfermagem	Fem	Medicina	Contrato Permanente	Ensino Superior	3	2 a 3 anos	1453	10115	Acidente de trabalho nas instalações	Biológico	NA	#NULL!	Não Aplicável		Prestação de cuidados e apoio aos doentes / EADs	Outro desvio	Contacto com agente material cortante, afiado, áspero	Feridas e lesões superficiais	Extremidades superiores	Não	Até 7 dias	Inferior ou igual a 20 dias	Inferior ou igual a 30 dias	picada acidental com agulha subcutanea	T81.2	T81.2	XIX	Complicações de actos médicos e cirúrgicos
3715	Enfermagem	Fem	Cirurgia	Função Pública	Ensino Superior	11	Mais que 10 anos	1456	3715	Acidente de trabalho nas instalações	Músculo-esquelético	Parcial	10	Não Aplicável		Prestação de cuidados e apoio aos doentes / EADs	Movimento do corpo sujeito a constrangimento físico	Constrangimento físico do corpo	Deslocações, entorses e distensões	Região dorsal e lombar, incl. coluna vertebral	Não	Entre 7 e 30 dias	Inferior ou igual a 20 dias	Inferior ou igual a 30 dias	lombalgia pós-esforço	M54.5	M54.5	XIII	Dorsopatias – coluna lombar
10115	Enfermagem	Fem	Medicina	Contrato Permanente	Ensino Superior	3	2 a 3 anos	1454	10115	Acidente de trabalho nas instalações	Biológico	NA	#NULL!	Não Aplicável		Prestação de cuidados e apoio aos doentes / EADs	Outro desvio	Contacto com agente material cortante, afiado, áspero	Feridas e lesões superficiais	Extremidades superiores	Não	Até 7 dias	Inferior ou igual a 20 dias	Inferior ou igual a 30 dias	picada acidental com agulha subcutanea	T81.2	T81.2	XIX	Complicações de actos médicos e cirúrgicos
3321	Médico	Masc	Medicina	Contrato Permanente	Ensino Superior	10	7 a 10 anos	1455	3321	Acidente de trabalho nas instalações	Biológico	NA	#NULL!	Não Aplicável		Prestação de cuidados e apoio aos doentes / EADs	Outro desvio	Contacto com agente material cortante, afiado, áspero	Feridas e lesões superficiais	Extremidades superiores	Não	Até 7 dias	Inferior ou igual a 20 dias	Inferior ou igual a 30 dias	picada por agulha no 3º dedo da mão esquerda	T81.2	T81.2	XIX	Complicações de actos médicos e cirúrgicos
7230	Assistente Operacional	Fem	Cirurgia	Contrato Permanente	Até ao 3.º Ciclo	13	Mais que 10 anos	1457	7230	Acidente de trabalho nas instalações	Músculo-esquelético	Absoluta	100	Não Aplicável		Outras	Movimento do corpo sujeito a constrangimento físico	Constrangimento físico do corpo	Deslocações, entorses e distensões	Extremidades inferiores	Não	Até 7 dias	Inferior ou igual a 20 dias	Inferior ou igual a 30 dias	entorse do tornozelo esq – ao descer escadas	S93.4	S93.4	XIX	Lesões do tornozelo e pé - lesões ósseas e ligamentares
9105	Assistente Operacional	Fem	Medicina Laboratorial	Função Pública	Até ao 3.º Ciclo	23	Mais que 10 anos	1458	9105	Acidente de trabalho nas instalações	Músculo-esquelético	NA	#NULL!	Não Aplicável		Outras	Escorregamento ou hesitação com queda, queda de pessoa	Esmagamento em vertical ou horizontal contra objecto imóvel	Concussões e lesões internas	Extremidades superiores	Não	Até 7 dias	Inferior ou igual a 20 dias	Inferior ou igual a 30 dias	Contusão do punho esquerdo	S60.2	S60.2	XIX	Lesões do punho e mão - superficiais
9401	Médico	Fem	Ginecologia/Obstetrícia	Função Pública	Ensino Superior	21	Mais que 10 anos	1469	9401	Acidente in itinere	Químico/Outros	Absoluta	100	Parcial	40	Outras	Outro desvio	Outro contacto	Outro tipo de lesões	Pescoço, incl. coluna vertebral cervical	Não	Superior a 30 dias	Superior a 20 dias	Superior a 30 dias	acidente de viação	V43	V43	XX	Acidentes de viação
5930	Enfermagem	Fem	Urgência e Medicina Intensiva	Função Pública	Ensino Superior	16	Mais que 10 anos	1460	5930	Acidente de trabalho nas instalações	Biológico	NA	#NULL!	Não Aplicável		Prestação de cuidados e apoio aos doentes / EADs	Outro desvio	Contacto com agente material cortante, afiado, áspero	Feridas e lesões superficiais	Extremidades superiores	Não	Até 7 dias	Inferior ou igual a 20 dias	Inferior ou igual a 30 dias	picada acidental no 1º dedo da mão esquerda por agulha de sutura contaminada	T81.2	T81.2	XIX	Complicações de actos médicos e cirúrgicos
8173	Assistente Operacional	Fem	Urgência e Medicina Intensiva	Contrato Permanente	Até ao 3.º Ciclo	4	4 a 6 anos	1471	8173	Acidente de trabalho nas instalações	Biológico	NA	#NULL!	Não Aplicável		Prestação de cuidados e apoio aos doentes / EADs	Outro desvio	Contacto com agente material cortante, afiado, áspero	Feridas e lesões superficiais	Extremidades superiores	Não	Até 7 dias	Inferior ou igual a 20 dias	Inferior ou igual a 30 dias	picada acidental com fragmento de vidro no 4o dedo da mao esq.	T81.2	T81.2	XIX	Complicações de actos médicos e cirúrgicos
7892	Enfermagem	Fem	Medicina	Contrato Permanente	Ensino Superior	4	4 a 6 anos	1463	7892	Acidente de trabalho nas instalações	Biológico	NA	#NULL!	Não Aplicável		Prestação de cuidados e apoio aos doentes / EADs	Outro desvio	Contacto com agente material cortante, afiado, áspero	Feridas e lesões superficiais	Extremidades superiores	Não	Até 7 dias	Inferior ou igual a 20 dias	Inferior ou igual a 30 dias	picada acidental com agulha sc no 2º dedo mao dta	T81.2	T81.2	XIX	Complicações de actos médicos e cirúrgicos
6772	Assistente Operacional	Fem	Medicina	Contrato Permanente	Ensino Secundário/Profissional	11	Mais que 10 anos	1461	6772	Acidente de trabalho nas instalações	Músculo-esquelético	Absoluta	100	Não Aplicável		Prestação de cuidados e apoio aos doentes / EADs	Movimento do corpor não sujeito a constrangimento físico	Entalamento, esmagamento	Fracturas	Extremidades inferiores	Não	Entre 7 e 30 dias	Superior a 20 dias	Inferior ou igual a 30 dias	fratura na base falange proximal quinto dedo do pé direito – ao levar doente entalou dedo por baixo da roda de uma cama	S92.5	S92.5	XIX	Lesões do tornozelo e pé - lesões ósseas e ligamentares
6363	Assistente Operacional	Fem	Medicina	Contrato Permanente	Até ao 3.º Ciclo	11	Mais que 10 anos	1464	6363	Acidente de trabalho nas instalações	Músculo-esquelético	Absoluta	100	Não Aplicável		Outras	Escorregamento ou hesitação com queda, queda de pessoa	Esmagamento em vertical ou horizontal contra objecto imóvel	Deslocações, entorses e distensões	Extremidades inferiores	Não	Entre 7 e 30 dias	Inferior ou igual a 20 dias	Inferior ou igual a 30 dias	contusao de joelho direito – queda chão escorregadio	S83	S83	XIX	Lesões articulares do joelho; ruptura ligamentar no joelho/perna
4775	Assistente Operacional	Fem	Medicina	Função Pública	Até ao 3.º Ciclo	23	Mais que 10 anos	1465	4775	Acidente de trabalho nas instalações	Biológico	NA	#NULL!	Não Aplicável		Tarefas de manutenção	Outro desvio	Contacto com agente material cortante, afiado, áspero	Feridas e lesões superficiais	Extremidades superiores	Não	Até 7 dias	Inferior ou igual a 20 dias	Inferior ou igual a 30 dias	picada acidental no 3º dedo da mão esquerda	T81.2	T81.2	XIX	Complicações de actos médicos e cirúrgicos
6470	Enfermagem	Fem	Medicina	Função Pública	Ensino Superior	14	Mais que 10 anos	1468	6470	Acidente de trabalho nas instalações	Biológico	NA	#NULL!	Não Aplicável		Prestação de cuidados e apoio aos doentes / EADs	Outro desvio	Contacto com agente material cortante, afiado, áspero	Feridas e lesões superficiais	Extremidades superiores	Não	Até 7 dias	Inferior ou igual a 20 dias	Inferior ou igual a 30 dias	lesao cortante com lâmina bisturi, dorso mão direita	S61.8	S61.8	XIX	Lesões do punho e mão - superficiais
7856	Assistente Operacional	Fem	Medicina	Contrato Permanente	Até ao 3.º Ciclo	4	4 a 6 anos	1467	7856	Acidente in itinere	Químico/Outros	NA	#NULL!	Não Aplicável		Outras	Escorregamento ou hesitação com queda, queda de pessoa	Outro contacto	Outro tipo de lesões	Extremidades inferiores	Não	Até 7 dias	Inferior ou igual a 20 dias	Inferior ou igual a 30 dias	contusao ambos joelhos – queda propria altura	S80.0	S80.0	XIX	Lesões do joelho e perna - trauma directo
9446	Técnico	Fem	Serviços de Apoio e Suporte	Função Pública	Ensino Superior	26	Mais que 10 anos	1466	9446	Acidente de trabalho nas instalações	Músculo-esquelético	Absoluta	100	Não Aplicável		Outras	Ruptura, arrombamento, rebentamento, resvalamento, queda, desmoronamento	Pancada por objecto em movimento, colisão com	Fracturas	Extremidades inferiores	Não	Entre 7 e 30 dias	Superior a 20 dias	Inferior ou igual a 30 dias	fractura base do 3ºmeta do pé direito, torre do computador caiu sobre o pé	S92.3	S92.3	XIX	Lesões do tornozelo e pé - lesões ósseas e ligamentares
2675	Assistente Operacional	Masc	Imagiologia	Contrato Permanente	Até ao 3.º Ciclo	5	4 a 6 anos	1473	2675	Acidente de trabalho nas instalações	Músculo-esquelético	Absoluta	100	Não Aplicável		Prestação de cuidados e apoio aos doentes / EADs	Movimento do corpo sujeito a constrangimento físico	Constrangimento físico do corpo	Outro tipo de lesões	Extremidades superiores	Não	Entre 7 e 30 dias	Inferior ou igual a 20 dias	Inferior ou igual a 30 dias	contratura ombro E por trauma	M62.4	M62.4	XIII	Lesões de tecidos moles – lesões musculares
10192	Assistente Operacional	Fem	Urgência e Medicina Intensiva	Contrato Permanente	Até ao 3.º Ciclo	3	2 a 3 anos	1485	10192	Acidente de trabalho nas instalações	Músculo-esquelético	NA	#NULL!	Não Aplicável		Prestação de cuidados e apoio aos doentes / EADs	Movimento do corpo sujeito a constrangimento físico	Constrangimento físico do corpo	Outro tipo de lesões	Região dorsal e lombar, incl. coluna vertebral	Não	Até 7 dias	Inferior ou igual a 20 dias	Inferior ou igual a 30 dias	lombalgia após esforço	M54.5	M54.5	XIII	Dorsopatias – coluna lombar
6071	Enfermagem	Fem	Ginecologia/Obstetrícia	Função Pública	Ensino Superior	35	Mais que 10 anos	1477	6071	Acidente de trabalho nas instalações	Biológico	NA	#NULL!	Não Aplicável		Prestação de cuidados e apoio aos doentes / EADs	Outro desvio	Contacto com agente material cortante, afiado, áspero	Feridas e lesões superficiais	Sem informação	Não	Até 7 dias	Inferior ou igual a 20 dias	Inferior ou igual a 30 dias	entorse tornozelo esquerdo grau II por queda	S93.4	S93.4	XIX	Lesões do tornozelo e pé - lesões ósseas e ligamentares
6723	Assistente Operacional	Fem	Cirurgia	Função Pública	Até ao 3.º Ciclo	12	Mais que 10 anos	1472	6723	Acidente de trabalho nas instalações	Músculo-esquelético	Absoluta	100	Não Aplicável		Outras	Escorregamento ou hesitação com queda, queda de pessoa	Esmagamento em vertical ou horizontal contra objecto imóvel	Fracturas	Extremidades inferiores	Não	Superior a 30 dias	Superior a 20 dias	Superior a 30 dias	fratura da base do 5º metatarso do pé direito – após queda por pido escorregadio	S92.3	S92.3	XIX	Lesões do tornozelo e pé - lesões ósseas e ligamentares
3502	Assistente Operacional	Fem	Cirurgia	Contrato Permanente	Ensino Secundário/Profissional	6	4 a 6 anos	1475	3502	Acidente de trabalho nas instalações	Biológico	NA	#NULL!	Não Aplicável		Prestação de cuidados e apoio aos doentes / EADs	Desvio por transbordo, derrubamento, fuga, escoamento, vaporização, emissão	Contacto por corrente eléctrica, temperatura, substância perigosa	Sem informação	Cabeça	Não	Até 7 dias	Inferior ou igual a 20 dias	Inferior ou igual a 30 dias	exposição da mucosa ocular a conteúdo de colostomia de doente VIH+	X58	X58	XX	Splash
7184	Enfermagem	Masc	Medicina	Função Pública	Ensino Superior	31	Mais que 10 anos	1480	7184	Acidente de trabalho nas instalações	Músculo-esquelético	Absoluta	100	Não Aplicável		Outras	Escorregamento ou hesitação com queda, queda de pessoa	Esmagamento em vertical ou horizontal contra objecto imóvel	Outro tipo de lesões	Extremidades inferiores	Não	Entre 7 e 30 dias	Inferior ou igual a 20 dias	Inferior ou igual a 30 dias	contusao joelho direito – queda propria altura	S80.0	S80.0	XIX	Lesões do joelho e perna - trauma directo
3364	Enfermagem	Fem	Urgência e Medicina Intensiva	Contrato Permanente	Ensino Superior	6	4 a 6 anos	1478	3364	Acidente de trabalho nas instalações	Biológico	NA	#NULL!	Não Aplicável		Prestação de cuidados e apoio aos doentes / EADs	Outro desvio	Contacto com agente material cortante, afiado, áspero	Feridas e lesões superficiais	Extremidades superiores	Não	Até 7 dias	Inferior ou igual a 20 dias	Inferior ou igual a 30 dias	picada por agulha no 5º dedo da mão direita	T81.2	T81.2	XIX	Complicações de actos médicos e cirúrgicos
596	Assistente Operacional	Masc	Serviços de Apoio e Suporte	Contrato Permanente	Até ao 3.º Ciclo	8	7 a 10 anos	1476	596	Acidente in itinere	Químico/Outros	Parcial	10	Não Aplicável		Outras	Outro desvio	Outro contacto	Concussões e lesões internas	Extremidades inferiores	Não	Até 7 dias	Inferior ou igual a 20 dias	Inferior ou igual a 30 dias	acidente de viação no itinerário para o trabalho	V43	V43	XX	Acidentes de viação
437	Médico	Fem	Medicina	Contrato Permanente	Ensino Superior	21	Mais que 10 anos	1481	437	Acidente de trabalho nas instalações	Músculo-esquelético	Absoluta	100	Não Aplicável		Outras	Escorregamento ou hesitação com queda, queda de pessoa	Esmagamento em vertical ou horizontal contra objecto imóvel	Fracturas	Extremidades inferiores	Não	Superior a 30 dias	Superior a 20 dias	Superior a 30 dias	queda com fractura 5º metatarsiano D	S92.3	S92.3	XIX	Lesões do tornozelo e pé - lesões ósseas e ligamentares
8033	Assistente Operacional	Fem	Cirurgia	Contrato Temporário	Até ao 3.º Ciclo	4	4 a 6 anos	1479	8033	Acidente de trabalho nas instalações	Músculo-esquelético	Absoluta	100	Não Aplicável		Prestação de cuidados e apoio aos doentes / EADs	Ruptura, arrombamento, rebentamento, resvalamento, queda, desmoronamento	Entalamento, esmagamento	Concussões e lesões internas	Extremidades superiores	Não	Entre 7 e 30 dias	Inferior ou igual a 20 dias	Inferior ou igual a 30 dias	sem diagnostico				Missings de informação
7902	Assistente Operacional	Fem	Medicina	Contrato Permanente	Até ao 3.º Ciclo	11	Mais que 10 anos	1483	7902	Acidente de trabalho nas instalações	Músculo-esquelético	Absoluta	100	Não Aplicável		Prestação de cuidados e apoio aos doentes / EADs	Ruptura, arrombamento, rebentamento, resvalamento, queda, desmoronamento	Pancada por objecto em movimento, colisão com	Outro tipo de lesões	Extremidades inferiores	Não	Entre 7 e 30 dias	Superior a 20 dias	Inferior ou igual a 30 dias	contusao joelho direito – trauma com maca ao transportar utente	S80	S80	XIX	Lesões do joelho e perna - trauma directo
4061	Assistente Operacional	Fem	Ginecologia/Obstetrícia	Função Pública	Até ao 3.º Ciclo	40	Mais que 10 anos	1487	4061	Acidente de trabalho nas instalações	Biológico	NA	#NULL!	Não Aplicável		Tarefas de manutenção	Outro desvio	Contacto com agente material cortante, afiado, áspero	Feridas e lesões superficiais	Extremidades superiores	Não	Até 7 dias	Inferior ou igual a 20 dias	Inferior ou igual a 30 dias	picada acidental no 2º dedo da mão esquerda	T81.2	T81.2	XIX	Complicações de actos médicos e cirúrgicos
6840	Médico	Fem	Serviços de Apoio e Suporte	Outros	Ensino Superior	5	4 a 6 anos	1486	6840	Acidente de trabalho nas instalações	Químico/Outros	NA	#NULL!	Não Aplicável		Prestação de cuidados e apoio aos doentes / EADs	Desvio por transbordo, derrubamento, fuga, escoamento, vaporização, emissão	Contacto por corrente eléctrica, temperatura, substância perigosa	Outro tipo de lesões	Cabeça	Não	Até 7 dias	Inferior ou igual a 20 dias	Inferior ou igual a 30 dias	splash sterilium - queratite superficial do olho direito	H16.1	H16.1	VII	Splash
1104	Médico	Fem	Urgência e Medicina Intensiva	Função Pública	Ensino Superior	22	Mais que 10 anos	1493	1104	Acidente de trabalho nas instalações	Músculo-esquelético	Absoluta	100	Parcial	25	Outras	Escorregamento ou hesitação com queda, queda de pessoa	Esmagamento em vertical ou horizontal contra objecto imóvel	Deslocações, entorses e distensões	Extremidades inferiores	Não	Entre 7 e 30 dias	Inferior ou igual a 20 dias	Inferior ou igual a 30 dias	entorse do tornozelo D (queda)	S93.4	S93.4	XIX	Lesões do tornozelo e pé - lesões ósseas e ligamentares
6663	Enfermagem	Fem	Medicina	Função Pública	Ensino Superior	14	Mais que 10 anos	1488	6663	Acidente de trabalho nas instalações	Biológico	NA	#NULL!	Não Aplicável		Prestação de cuidados e apoio aos doentes / EADs	Outro desvio	Contacto com agente material cortante, afiado, áspero	Feridas e lesões superficiais	Extremidades superiores	Não	Até 7 dias	Inferior ou igual a 20 dias	Inferior ou igual a 30 dias	picada acidental com agulha SC no 2º dedo mao esq.	T81.2	T81.2	XIX	Complicações de actos médicos e cirúrgicos
6324	Assistente Operacional	Fem	Cirurgia	Contrato Permanente	Ensino Secundário/Profissional	5	4 a 6 anos	1489	6324	Acidente de trabalho nas instalações	Químico/Outros	Absoluta	100	Não Aplicável		Tarefas de manutenção	Outro desvio	Outro contacto	Outro tipo de lesões	Cabeça	Não	Entre 7 e 30 dias	Superior a 20 dias	Inferior ou igual a 30 dias	conjuntivite alérgica OE após exposição a poeira	H10.1	H10.1	VII	Lesões oculares e auriculares/timpânicas
112	Administrativo	Fem	Serviços de Apoio e Suporte	Contrato Permanente	Ensino Superior	6	4 a 6 anos	1490	112	Acidente in itinere	Químico/Outros	NA	#NULL!	Não Aplicável		Outras	Outro desvio	Outro contacto	Deslocações, entorses e distensões	Pescoço, incl. coluna vertebral cervical	Não	Até 7 dias	Inferior ou igual a 20 dias	Inferior ou igual a 30 dias	acidente de viação no itinerário para o trabalho	V43	V43	XX	Acidentes de viação
500	Enfermagem	Fem	Pediatria	Contrato Permanente	Ensino Superior	8	7 a 10 anos	1491	500	Acidente de trabalho nas instalações	Músculo-esquelético	NA	#NULL!	Não Aplicável		Prestação de cuidados e apoio aos doentes / EADs	Movimento do corpo sujeito a constrangimento físico	Constrangimento físico do corpo	Outro tipo de lesões	Região dorsal e lombar, incl. coluna vertebral	Não	Até 7 dias	Inferior ou igual a 20 dias	Inferior ou igual a 30 dias	lombalgia súbita após esforço (pegar em sacos)	M54.5	M54.5	XIII	Dorsopatias – coluna lombar
9001	Médico	Masc	Medicina	Contrato Temporário	Ensino Superior	4	4 a 6 anos	1496	9001	Acidente de trabalho nas instalações	Biológico	NA	#NULL!	Não Aplicável		Prestação de cuidados e apoio aos doentes / EADs	Outro desvio	Contacto com agente material cortante, afiado, áspero	Feridas e lesões superficiais	Extremidades superiores	Não	Até 7 dias	Inferior ou igual a 20 dias	Inferior ou igual a 30 dias	picada acidental com agulha de gasimetria no 2º dedo da mão direita	T81.2	T81.2	XIX	Complicações de actos médicos e cirúrgicos
6905	Assistente Operacional	Fem	Serviços de Apoio e Suporte	Contrato Permanente	Até ao 3.º Ciclo	5	4 a 6 anos	1495	6905	Acidente de trabalho nas instalações	Biológico	NA	#NULL!	Não Aplicável		Tarefas de manutenção	Outro desvio	Contacto com agente material cortante, afiado, áspero	Feridas e lesões superficiais	Extremidades superiores	Não	Até 7 dias	Inferior ou igual a 20 dias	Inferior ou igual a 30 dias	picada acidental no 3o dedo da mão direita, com objeto que estava no lixo contaminado	T81.2	T81.2	XIX	Complicações de actos médicos e cirúrgicos
6004	Enfermagem	Fem	Urgência e Medicina Intensiva	Função Pública	Ensino Superior	15	Mais que 10 anos	1502	6004	Acidente de trabalho nas instalações	Músculo-esquelético	NA	#NULL!	Não Aplicável		Prestação de cuidados e apoio aos doentes / EADs	Ruptura, arrombamento, rebentamento, resvalamento, queda, desmoronamento	Pancada por objecto em movimento, colisão com	Concussões e lesões internas	Extremidades inferiores	Não	Até 7 dias	Inferior ou igual a 20 dias	Inferior ou igual a 30 dias	contusão pé esquerdo após trauma directo	S90.3	S90.3	XIX	Lesões do tornozelo e pé - superficiais
4155	Assistente Operacional	Fem	Serviços de Apoio e Suporte	Função Pública	Até ao 3.º Ciclo	16	Mais que 10 anos	1498	4155	Acidente de trabalho nas instalações	Músculo-esquelético	Absoluta	100	Não Aplicável		Outras	Movimento do corpo sujeito a constrangimento físico	Constrangimento físico do corpo	Outro tipo de lesões	Região dorsal e lombar, incl. coluna vertebral	Não	Até 7 dias	Inferior ou igual a 20 dias	Inferior ou igual a 30 dias	lombalgia de esforço	M54.5	M54.5	XIII	Dorsopatias – coluna lombar
4165	Administrativo	Fem	Medicina	Função Pública	Até ao 3.º Ciclo	40	Mais que 10 anos	1499	4165	Acidente de trabalho nas instalações	Músculo-esquelético	NA	#NULL!	Não Aplicável		Outras	Escorregamento ou hesitação com queda, queda de pessoa	Esmagamento em vertical ou horizontal contra objecto imóvel	Outro tipo de lesões	Cabeça	Não	Até 7 dias	Inferior ou igual a 20 dias	Inferior ou igual a 30 dias	contusão região malar por trauma directo	S00.8	S00.8	XIX	Lesões da cabeça (excl. TCE)
5633	Administrativo	Fem	Cirurgia	Função Pública	Ensino Secundário/Profissional	19	Mais que 10 anos	1500	5633	Acidente de trabalho nas instalações	Músculo-esquelético	NA	#NULL!	Não Aplicável		Trabalho informático e administrativo	Ruptura, arrombamento, rebentamento, resvalamento, queda, desmoronamento	Pancada por objecto em movimento, colisão com	Concussões e lesões internas	Extremidades superiores	Não	Até 7 dias	Inferior ou igual a 20 dias	Inferior ou igual a 30 dias	contusão antebraço direito por trauma directo	S50.1	S50.1	XIX	Lesões do cotovelo e antebraço
1212	Enfermagem	Fem	Medicina	Contrato Permanente	Ensino Superior	8	7 a 10 anos	1503	1212	Acidente de trabalho nas instalações	Músculo-esquelético	Parcial	10	Não Aplicável		Prestação de cuidados e apoio aos doentes / EADs	Movimento do corpo sujeito a constrangimento físico	Constrangimento físico do corpo	Deslocações, entorses e distensões	Extremidades superiores	Não	Até 7 dias	Inferior ou igual a 20 dias	Inferior ou igual a 30 dias	contusão punho D após esforço	S60.2	S60.2	XIX	Lesões do punho e mão - superficiais
6480	Enfermagem	Fem	Urgência e Medicina Intensiva	Função Pública	Ensino Superior	14	Mais que 10 anos	1501	6480	Acidente de trabalho nas instalações	Músculo-esquelético	Absoluta	100	Absoluta	100	Prestação de cuidados e apoio aos doentes / EADs	Movimento do corpo sujeito a constrangimento físico	Constrangimento físico do corpo	Deslocações, entorses e distensões	Extremidades superiores	Não	Entre 7 e 30 dias	Superior a 20 dias	Inferior ou igual a 30 dias	omalgia direita após esforço – mobilização de utente	M75	M75	XIII	Lesões de tecidos moles – lesões tendinosas e sinoviais – lesões do ombro
801	Enfermagem	Fem	Urgência e Medicina Intensiva	Função Pública	Ensino Superior	20	Mais que 10 anos	1504	801	Acidente de trabalho nas instalações	Músculo-esquelético	NA	#NULL!	Não Aplicável		Prestação de cuidados e apoio aos doentes / EADs	Movimento do corpor não sujeito a constrangimento físico	Pancada por objecto em movimento, colisão com	Concussões e lesões internas	Extremidades superiores	Não	Até 7 dias	Inferior ou igual a 20 dias	Inferior ou igual a 30 dias	entorse punho E (rx sem alts)	S63.5	M77	XIII	Lesões de tecidos moles – lesões tendinosas e sinoviais – outras entesopatias do MS e MI
5053	Administrativo	Fem	Serviços de Apoio e Suporte	Função Pública	Ensino Secundário/Profissional	18	Mais que 10 anos	1506	5053	Acidente in itinere	Músculo-esquelético	NA	#NULL!	Não Aplicável		Outras	Escorregamento ou hesitação com queda, queda de pessoa	Esmagamento em vertical ou horizontal contra objecto imóvel	Outro tipo de lesões	Extremidades superiores	Não	Até 7 dias	Inferior ou igual a 20 dias	Inferior ou igual a 30 dias	contusão do 3º dedo da mão direita após trauma directo	S60.1	S60.1	XIX	Lesões do punho e mão - superficiais
9082	Médico	Fem	Cirurgia	Contrato Permanente	Ensino Superior	13	Mais que 10 anos	1505	9082	Acidente de trabalho nas instalações	Biológico	NA	#NULL!	Não Aplicável		Prestação de cuidados e apoio aos doentes / EADs	Desvio por transbordo, derrubamento, fuga, escoamento, vaporização, emissão	Contacto por corrente eléctrica, temperatura, substância perigosa	Sem informação	Cabeça	Não	Até 7 dias	Inferior ou igual a 20 dias	Inferior ou igual a 30 dias	contacto ocular com secreções da cavidade oral	X58	X58	XX	Splash
9706	Enfermagem	Fem	Cirurgia	Função Pública	Ensino Superior	12	Mais que 10 anos	1507	9706	Acidente de trabalho nas instalações	Músculo-esquelético	NA	#NULL!	Não Aplicável		Outras	Escorregamento ou hesitação com queda, queda de pessoa	Esmagamento em vertical ou horizontal contra objecto imóvel	Concussões e lesões internas	Extremidades inferiores	Não	Até 7 dias	Inferior ou igual a 20 dias	Inferior ou igual a 30 dias	contusão do joelho esquerdo após queda	S83	S83	XIX	Lesões articulares do joelho; ruptura ligamentar no joelho/perna
5371	Assistente Operacional	Masc	Medicina	Função Pública	Até ao 3.º Ciclo	37	Mais que 10 anos	1508	5371	Acidente de trabalho nas instalações	Químico/Outros	NA	#NULL!	Não Aplicável		Prestação de cuidados e apoio aos doentes / EADs	Desvio por transbordo, derrubamento, fuga, escoamento, vaporização, emissão	Contacto por corrente eléctrica, temperatura, substância perigosa	Outro tipo de lesões	Cabeça	Não	Até 7 dias	Inferior ou igual a 20 dias	Inferior ou igual a 30 dias	splash betadine olho direito, sem lesão	X58	X58	XX	Splash
8810	Técnico	Fem	Medicina	Função Pública	Ensino Superior	26	Mais que 10 anos	1509	8810	Acidente in itinere	Químico/Outros	Absoluta	100	Parcial		Outras	Outro desvio	Outro contacto	Outro tipo de lesões	Região dorsal e lombar, incl. coluna vertebral	Não	Superior a 30 dias	Superior a 20 dias	Superior a 30 dias	contusão lombar após acidente de viação	S30.0	S30.0	XIX	Lesões do abdómen, coluna lombar e bacia
8047	Assistente Operacional	Fem	Serviços de Apoio e Suporte	Contrato Permanente	Até ao 3.º Ciclo	4	4 a 6 anos	1511	8047	Acidente in itinere	Músculo-esquelético	Absoluta	100	Não Aplicável		Outras	Escorregamento ou hesitação com queda, queda de pessoa	Esmagamento em vertical ou horizontal contra objecto imóvel	Concussões e lesões internas	Extremidades superiores	Não	Até 7 dias	Inferior ou igual a 20 dias	Inferior ou igual a 30 dias	contusao cotovelo direito – queda propria altura	S50.0	S50.0	XIX	Lesões do cotovelo e antebraço
5862	Enfermagem	Fem	Ginecologia/Obstetrícia	Função Pública	Ensino Superior	17	Mais que 10 anos	1514	5862	Acidente de trabalho nas instalações	Músculo-esquelético	NA	#NULL!	Não Aplicável		Outras	Ruptura, arrombamento, rebentamento, resvalamento, queda, desmoronamento	Pancada por objecto em movimento, colisão com	Outro tipo de lesões	Região dorsal e lombar, incl. coluna vertebral	Não	Até 7 dias	Inferior ou igual a 20 dias	Inferior ou igual a 30 dias	contusão sacro-ilíaca por trauma directo	S30.0	S30.0	XIX	Lesões do abdómen, coluna lombar e bacia
4928	Enfermagem	Fem	Pediatria	Função Pública	Ensino Superior	18	Mais que 10 anos	1513	4928	Acidente de trabalho nas instalações	Músculo-esquelético	Absoluta	100	Não Aplicável		Tarefas de logística	Movimento do corpor não sujeito a constrangimento físico	Pancada por objecto em movimento, colisão com	Fracturas	Extremidades superiores	Não	Entre 7 e 30 dias	Inferior ou igual a 20 dias	Inferior ou igual a 30 dias	traumatismo directo da mão direita com fractura in situ 3º metacarpo	S62.3	S62.3	XIX	Lesões do punho e mão - lesões ósseas e ligamentares
10302	Médico	Fem	Imagiologia	Contrato Temporário	Ensino Superior	3	2 a 3 anos	1516	10302	Acidente de trabalho nas instalações	Biológico	NA	#NULL!	Não Aplicável		Prestação de cuidados e apoio aos doentes / EADs	Outro desvio	Contacto com agente material cortante, afiado, áspero	Feridas e lesões superficiais	Extremidades superiores	Não	Até 7 dias	Inferior ou igual a 20 dias	Inferior ou igual a 30 dias	picada acidental com agulha	T81.2	T81.2	XIX	Complicações de actos médicos e cirúrgicos
5360	Enfermagem	Fem	Medicina Laboratorial	Função Pública	Ensino Superior	16	Mais que 10 anos	1515	5360	Acidente de trabalho nas instalações	Músculo-esquelético	NA	#NULL!	Não Aplicável		Outras	Ruptura, arrombamento, rebentamento, resvalamento, queda, desmoronamento	Pancada por objecto em movimento, colisão com	Outro tipo de lesões	Cabeça	Não	Até 7 dias	Inferior ou igual a 20 dias	Inferior ou igual a 30 dias	contusão peri-orbitária direito por trauma directo	S00.1	S00.1	XIX	Lesões da cabeça (excl. TCE)
1568	Enfermagem	Fem	Urgência e Medicina Intensiva	Contrato Permanente	Ensino Superior	7	7 a 10 anos	1512	1568	Acidente de trabalho nas instalações	Biológico	NA	#NULL!	Não Aplicável		Prestação de cuidados e apoio aos doentes / EADs	Outro desvio	Contacto com agente material cortante, afiado, áspero	Feridas e lesões superficiais	Sem informação	Não	Até 7 dias	Inferior ou igual a 20 dias	Inferior ou igual a 30 dias	corte com mandril 2º dedo ME	T81.2	T81.2	XIX	Complicações de actos médicos e cirúrgicos
6150	Assistente Operacional	Fem	Serviços de Apoio e Suporte	Contrato Permanente	Ensino Secundário/Profissional	5	4 a 6 anos	1517	6150	Acidente in itinere	Químico/Outros	Absoluta	100	Não Aplicável		Outras	Outro desvio	Esmagamento em vertical ou horizontal contra objecto imóvel	Concussões e lesões internas	Corpo inteiro e múltiplas partes	Não	Entre 7 e 30 dias	Superior a 20 dias	Inferior ou igual a 30 dias	TCE secundário a atropelamento	S06.0	S06.0	XIX	Traumatismo crânio-encefálico
9553	Enfermagem	Fem	Medicina	Contrato Permanente	Ensino Superior	3	2 a 3 anos	1519	9553	Acidente de trabalho nas instalações	Biológico	NA	#NULL!	Não Aplicável		Prestação de cuidados e apoio aos doentes / EADs	Outro desvio	Contacto com agente material cortante, afiado, áspero	Feridas e lesões superficiais	Extremidades superiores	Não	Até 7 dias	Inferior ou igual a 20 dias	Inferior ou igual a 30 dias	picada acidental com agulha	T81.2	T81.2	XIX	Complicações de actos médicos e cirúrgicos
10280	Médico	Masc	Cirurgia	Contrato Temporário	Ensino Superior	3	2 a 3 anos	1518	10280	Acidente de trabalho nas instalações	Biológico	NA	#NULL!	Não Aplicável		Prestação de cuidados e apoio aos doentes / EADs	Desvio por transbordo, derrubamento, fuga, escoamento, vaporização, emissão	Contacto por corrente eléctrica, temperatura, substância perigosa	Sem informação	Cabeça	Não	Até 7 dias	Inferior ou igual a 20 dias	Inferior ou igual a 30 dias	contacto ocular com sangue	X58	X58	XX	Splash
1307	Assistente Operacional	Fem	Pediatria	Contrato Permanente	Até ao 3.º Ciclo	8	7 a 10 anos	1522	1307	Acidente de trabalho nas instalações	Músculo-esquelético	Absoluta	100	Parcial	25	Outras	Escorregamento ou hesitação com queda, queda de pessoa	Esmagamento em vertical ou horizontal contra objecto imóvel	Outro tipo de lesões	Região dorsal e lombar, incl. coluna vertebral	Não	Até 7 dias	Inferior ou igual a 20 dias	Inferior ou igual a 30 dias	lombalgia após queda (sem#)	S39.9	S39.9	XIX	Lesões do abdómen, coluna lombar e bacia
645	Assistente Operacional	Fem	Medicina	Contrato Permanente	Até ao 3.º Ciclo	8	7 a 10 anos	1520	645	Acidente in itinere	Músculo-esquelético	NA	#NULL!	Não Aplicável		Outras	Escorregamento ou hesitação com queda, queda de pessoa	Esmagamento em vertical ou horizontal contra objecto imóvel	Outro tipo de lesões	Extremidades inferiores	Não	Até 7 dias	Inferior ou igual a 20 dias	Inferior ou igual a 30 dias	queda no itinerário para o trabalho com trauma do JD (face ant) - sem #	S80	S80	XIX	Lesões do joelho e perna - trauma directo
9832	Assistente Operacional	Fem	Medicina	Contrato Permanente	Até ao 3.º Ciclo	7	7 a 10 anos	1521	9832	Acidente de trabalho nas instalações	Músculo-esquelético	Absoluta	100	Parcial	10	Prestação de cuidados e apoio aos doentes / EADs	Movimento do corpo sujeito a constrangimento físico	Constrangimento físico do corpo	Deslocações, entorses e distensões	Extremidades superiores	Não	Superior a 30 dias	Superior a 20 dias	Superior a 30 dias	entorse do punho direito	S63.5	M77	XIII	Lesões de tecidos moles – lesões tendinosas e sinoviais – outras entesopatias do MS e MI
1719	Enfermagem	Fem	Cirurgia	Contrato Permanente	Ensino Superior	7	7 a 10 anos	1523	1719	Acidente de trabalho nas instalações	Biológico	NA	#NULL!	Não Aplicável		Prestação de cuidados e apoio aos doentes / EADs	Outro desvio	Contacto com agente material cortante, afiado, áspero	Feridas e lesões superficiais	Extremidades superiores	Não	Até 7 dias	Inferior ou igual a 20 dias	Inferior ou igual a 30 dias	picada acidental 1º dedo MD (agulha sutura)	T81.2	T81.2	XIX	Complicações de actos médicos e cirúrgicos
3139	Enfermagem	Fem	Urgência e Medicina Intensiva	Contrato Permanente	Ensino Superior	6	4 a 6 anos	1524	3139	Acidente de trabalho nas instalações	Músculo-esquelético	Absoluta	100	Não Aplicável		Outras	Movimento do corpo sujeito a constrangimento físico	Constrangimento físico do corpo	Deslocações, entorses e distensões	Extremidades inferiores	Não	Até 7 dias	Inferior ou igual a 20 dias	Inferior ou igual a 30 dias	entorse tornozelo direito por escorregamento em pavimento molhado	S93.4	S93.4	XIX	Lesões do tornozelo e pé - lesões ósseas e ligamentares
10022	Enfermagem	Fem	Medicina	Contrato Permanente	Ensino Superior	3	2 a 3 anos	1527	10022	Acidente de trabalho nas instalações	Músculo-esquelético	Absoluta	100	Parcial	40	Outras	Escorregamento ou hesitação com queda, queda de pessoa	Esmagamento em vertical ou horizontal contra objecto imóvel	Outro tipo de lesões	Tórax e órgãos torácicos	Não	Entre 7 e 30 dias	Inferior ou igual a 20 dias	Inferior ou igual a 30 dias	contusão joelho direito	T81.2	T81.2	XIX	Complicações de actos médicos e cirúrgicos
9214	Enfermagem	Fem	Pediatria	Função Pública	Ensino Superior	12	Mais que 10 anos	1526	9214	Acidente in itinere	Músculo-esquelético	Absoluta	100	Parcial	10	Outras	Movimento do corpo sujeito a constrangimento físico	Constrangimento físico do corpo	Deslocações, entorses e distensões	Extremidades inferiores	Não	Entre 7 e 30 dias	Superior a 20 dias	Inferior ou igual a 30 dias	entorse articulação tibiotársica direita após queda a descer as escadas em casa	S93.4	S93.4	XIX	Lesões do tornozelo e pé - lesões ósseas e ligamentares
4375	Assistente Operacional	Fem	Serviços de Apoio e Suporte	Função Pública	Até ao 3.º Ciclo	39	Mais que 10 anos	1531	4375	Acidente de trabalho nas instalações	Músculo-esquelético	NA	#NULL!	Não Aplicável		Tarefas de logística	Ruptura, arrombamento, rebentamento, resvalamento, queda, desmoronamento	Pancada por objecto em movimento, colisão com	Concussões e lesões internas	Cabeça	Não	Até 7 dias	Inferior ou igual a 20 dias	Inferior ou igual a 30 dias	TCE occipital por trauma directo	S06.0	S06.0	XIX	Traumatismo crânio-encefálico
9458	Médico	Fem	Serviços de Apoio e Suporte	Outros	Ensino Superior	3	2 a 3 anos	1528	9458	Acidente de trabalho nas instalações	Biológico	NA	#NULL!	Não Aplicável		Prestação de cuidados e apoio aos doentes / EADs	Outro desvio	Contacto com agente material cortante, afiado, áspero	Feridas e lesões superficiais	Extremidades superiores	Não	Até 7 dias	Inferior ou igual a 20 dias	Inferior ou igual a 30 dias	exposição a produtos biológicos	X58	X58	XX	Splash
152	Enfermagem	Fem	Cirurgia	Função Pública	Ensino Superior	21	Mais que 10 anos	1533	152	Acidente de trabalho nas instalações	Biológico	NA	#NULL!	Não Aplicável		Prestação de cuidados e apoio aos doentes / EADs	Outro desvio	Contacto com agente material cortante, afiado, áspero	Feridas e lesões superficiais	Extremidades superiores	Não	Até 7 dias	Inferior ou igual a 20 dias	Inferior ou igual a 30 dias	picada acidental com agulha de administração de insulina, polegar mão esquerda	T81.2	T81.2	XIX	Complicações de actos médicos e cirúrgicos
66	Enfermagem	Fem	Urgência e Medicina Intensiva	Contrato Permanente	Ensino Superior	9	7 a 10 anos	1532	66	Acidente de trabalho nas instalações	Biológico	NA	#NULL!	Não Aplicável		Prestação de cuidados e apoio aos doentes / EADs	Outro desvio	Contacto com agente material cortante, afiado, áspero	Feridas e lesões superficiais	Extremidades superiores	Não	Até 7 dias	Inferior ou igual a 20 dias	Inferior ou igual a 30 dias	picada acidental com agulha EV na palma da mão direita	W27	W27	XX	Complicações de actos médicos e cirúrgicos
2443	Técnico	Fem	Imagiologia	Contrato Permanente	Ensino Superior	11	Mais que 10 anos	1534	2443	Acidente in itinere	Químico/Outros	NA	#NULL!	Não Aplicável		Outras	Outro desvio	Outro contacto	Outro tipo de lesões	Pescoço, incl. coluna vertebral cervical	Não	Até 7 dias	Inferior ou igual a 20 dias	Inferior ou igual a 30 dias	acidente de viação	V43	V43	XX	Acidentes de viação
90	Enfermagem	Fem	Cirurgia	Função Pública	Ensino Superior	12	Mais que 10 anos	1535	90	Acidente de trabalho nas instalações	Músculo-esquelético	NA	#NULL!	Não Aplicável		Prestação de cuidados e apoio aos doentes / EADs	Movimento do corpo sujeito a constrangimento físico	Constrangimento físico do corpo	Deslocações, entorses e distensões	Extremidades inferiores	Não	Até 7 dias	Inferior ou igual a 20 dias	Inferior ou igual a 30 dias	tendinopatia anca direita após esforço	S73.1	M70	XIII	Artropatias
3242	Assistente Operacional	Fem	Cirurgia	Contrato Permanente	Ensino Secundário/Profissional	6	4 a 6 anos	1536	3242	Acidente de trabalho nas instalações	Músculo-esquelético	Absoluta	100	Não Aplicável		Tarefas de logística	Escorregamento ou hesitação com queda, queda de pessoa	Esmagamento em vertical ou horizontal contra objecto imóvel	Deslocações, entorses e distensões	Extremidades inferiores	Não	Entre 7 e 30 dias	Inferior ou igual a 20 dias	Inferior ou igual a 30 dias	entorse tornezelo direito após queda	S93.4	S93.4	XIX	Lesões do tornozelo e pé - lesões ósseas e ligamentares
4726	Assistente Operacional	Masc	Cirurgia	Função Pública	Até ao 3.º Ciclo	23	Mais que 10 anos	1537	4726	Acidente de trabalho nas instalações	Músculo-esquelético	Absoluta	100	Não Aplicável		Tarefas de logística	Ruptura, arrombamento, rebentamento, resvalamento, queda, desmoronamento	Entalamento, esmagamento	Outro tipo de lesões	Extremidades superiores	Não	Entre 7 e 30 dias	Inferior ou igual a 20 dias	Inferior ou igual a 30 dias	contusão da mão esquerda após trauma directo	S60.2	S60.2	XIX	Lesões do punho e mão - superficiais
8563	Enfermagem	Fem	Cirurgia	Contrato Permanente	Ensino Superior	4	4 a 6 anos	1538	8563	Acidente de trabalho nas instalações	Biológico	Absoluta	100	Não Aplicável		Prestação de cuidados e apoio aos doentes / EADs	Outro desvio	Contacto com agente material cortante, afiado, áspero	Feridas e lesões superficiais	Extremidades superiores	Não	Entre 7 e 30 dias	Inferior ou igual a 20 dias	Inferior ou igual a 30 dias	lesao cortante com vidro de ampola no polegar esq.	S61.0	S61.0	XIX	Lesões do punho e mão - superficiais
3887	Enfermagem	Masc	Urgência e Medicina Intensiva	Função Pública	Ensino Superior	16	Mais que 10 anos	1541	3887	Acidente de trabalho nas instalações	Biológico	NA	#NULL!	Não Aplicável		Prestação de cuidados e apoio aos doentes / EADs	Outro desvio	Contacto com agente material cortante, afiado, áspero	Feridas e lesões superficiais	Extremidades superiores	Não	Até 7 dias	Inferior ou igual a 20 dias	Inferior ou igual a 30 dias	picada do 3º dedo da mão direita por agulha de sutura contaminada	T81.2	T81.2	XIX	Complicações de actos médicos e cirúrgicos
998	Médico	Fem	Ginecologia/Obstetrícia	Função Pública	Ensino Superior	20	Mais que 10 anos	1545	998	Acidente de trabalho nas instalações	Músculo-esquelético	Absoluta	100	Não Aplicável		Outras	Escorregamento ou hesitação com queda, queda de pessoa	Esmagamento em vertical ou horizontal contra objecto imóvel	Fracturas	Cabeça	Não	Até 7 dias	Inferior ou igual a 20 dias	Inferior ou igual a 30 dias	queda à entrada do Hospital com #angulo inciso-mesial 1.1 e 1.2	S02.5	S02.5	XIX	Lesões da cabeça (excl. TCE)
1247	Enfermagem	Fem	Medicina	Contrato Permanente	Ensino Superior	8	7 a 10 anos	1546	1247	Acidente de trabalho nas instalações	Biológico	NA	#NULL!	Não Aplicável		Prestação de cuidados e apoio aos doentes / EADs	Outro desvio	Contacto com agente material cortante, afiado, áspero	Feridas e lesões superficiais	Extremidades superiores	Não	Até 7 dias	Inferior ou igual a 20 dias	Inferior ou igual a 30 dias	picada acidental 2º dedo ME (agulha insulina)	T81.2	T81.2	XIX	Complicações de actos médicos e cirúrgicos
4733	Assistente Operacional	Masc	Serviços de Apoio e Suporte	Função Pública	Até ao 3.º Ciclo	19	Mais que 10 anos	1542	4733	Acidente de trabalho nas instalações	Músculo-esquelético	NA	#NULL!	Não Aplicável		Outras	Movimento do corpo sujeito a constrangimento físico	Constrangimento físico do corpo	Deslocações, entorses e distensões	Extremidades superiores	Não	Até 7 dias	Inferior ou igual a 20 dias	Inferior ou igual a 30 dias	tendinite da coifa dos rotadores à esquerda	M75	M75	XIII	Lesões de tecidos moles – lesões tendinosas e sinoviais – lesões do ombro
3351	Assistente Operacional	Fem	Medicina	Contrato Permanente	Ensino Secundário/Profissional	6	4 a 6 anos	1543	3351	Acidente de trabalho nas instalações	Músculo-esquelético	NA	#NULL!	Não Aplicável		Outras	Escorregamento ou hesitação com queda, queda de pessoa	Esmagamento em vertical ou horizontal contra objecto imóvel	Outro tipo de lesões	Extremidades superiores	Não	Até 7 dias	Inferior ou igual a 20 dias	Inferior ou igual a 30 dias	contusão ombro direito	S40.0	S40.0	XIX	Lesões do ombro e do braço
2023	Técnico	Masc	Medicina Laboratorial	Contrato Permanente	Ensino Superior	10	7 a 10 anos	1544	2023	Acidente de trabalho nas instalações	Químico/Outros	NA	#NULL!	Não Aplicável		Prestação de cuidados e apoio aos doentes / EADs	Outro desvio	Contacto com agente material cortante, afiado, áspero	Outro tipo de lesões	Sem informação	Não	Até 7 dias	Inferior ou igual a 20 dias	Inferior ou igual a 30 dias	picada acidental sem ferimento cutâneo ME	T81.2	T81.2	XIX	Complicações de actos médicos e cirúrgicos
7364	Médico	Fem	Pediatria	Contrato Temporário	Ensino Superior	5	4 a 6 anos	1547	7364	Acidente de trabalho nas instalações	Biológico	NA	#NULL!	Não Aplicável		Prestação de cuidados e apoio aos doentes / EADs	Outro desvio	Contacto com agente material cortante, afiado, áspero	Feridas e lesões superficiais	Extremidades superiores	Não	Até 7 dias	Inferior ou igual a 20 dias	Inferior ou igual a 30 dias	picada acidental com agulha de sutura dorso mao esq	T81.2	T81.2	XIX	Complicações de actos médicos e cirúrgicos
3340	Enfermagem	Fem	Medicina	Função Pública	Ensino Superior	20	Mais que 10 anos	1553	3340	Acidente de trabalho nas instalações	Músculo-esquelético	Absoluta	100	Não Aplicável		Não aplicável	Ruptura, arrombamento, rebentamento, resvalamento, queda, desmoronamento	Outro contacto	Fracturas	Extremidades inferiores	Não	Até 7 dias	Inferior ou igual a 20 dias	Inferior ou igual a 30 dias	entorse tornozelo direito	S93.4	S93.4	XIX	Lesões do tornozelo e pé - lesões ósseas e ligamentares
6819	Assistente Operacional	Masc	Urgência e Medicina Intensiva	Função Pública	Até ao 3.º Ciclo	14	Mais que 10 anos	1552	6819	Acidente de trabalho nas instalações	Músculo-esquelético	NA	#NULL!	Não Aplicável		Tarefas de logística	Ruptura, arrombamento, rebentamento, resvalamento, queda, desmoronamento	Pancada por objecto em movimento, colisão com	Fracturas	Extremidades inferiores	Não	Até 7 dias	Inferior ou igual a 20 dias	Inferior ou igual a 30 dias	contusao do tornozelo direito – provocado por bala de O2	S90.3	S90.3	XIX	Lesões do tornozelo e pé - superficiais
3547	Médico	Masc	Cirurgia	Outros	Ensino Superior	9	7 a 10 anos	1551	3547	Acidente de trabalho nas instalações	Biológico	NA	#NULL!	Não Aplicável		Prestação de cuidados e apoio aos doentes / EADs	Outro desvio	Contacto com agente material cortante, afiado, áspero	Feridas e lesões superficiais	Extremidades superiores	Não	Até 7 dias	Inferior ou igual a 20 dias	Inferior ou igual a 30 dias	picada por agulha de sutura de doente VHC+	T81.2	T81.2	XIX	Complicações de actos médicos e cirúrgicos
1838	Enfermagem	Masc	Urgência e Medicina Intensiva	Contrato Permanente	Ensino Superior	7	7 a 10 anos	1559	1838	Acidente de trabalho nas instalações	Biológico	NA	#NULL!	Não Aplicável		Prestação de cuidados e apoio aos doentes / EADs	Desvio por transbordo, derrubamento, fuga, escoamento, vaporização, emissão	Contacto por corrente eléctrica, temperatura, substância perigosa	Sem informação	Cabeça	Não	Até 7 dias	Inferior ou igual a 20 dias	Inferior ou igual a 30 dias	splash acidental soro face (sem sangue, sem atingimento das conjuntivas/mucosas)	X58	X58	XX	Splash
9005	Médico	Masc	Urgência e Medicina Intensiva	Contrato Permanente	Ensino Superior	10	7 a 10 anos	1554	9005	Acidente de trabalho nas instalações	Músculo-esquelético	Absoluta	100	Não Aplicável		Prestação de cuidados e apoio aos doentes / EADs	Movimento do corpor não sujeito a constrangimento físico	Pancada por objecto em movimento, colisão com	Concussões e lesões internas	Região dorsal e lombar, incl. coluna vertebral	Não	Até 7 dias	Inferior ou igual a 20 dias	Inferior ou igual a 30 dias	lombalgia apos esforço	M54.5	M54.5	XIII	Dorsopatias – coluna lombar
3194	Administrativo	Fem	Cirurgia	Função Pública	Ensino Secundário/Profissional	17	Mais que 10 anos	1556	3194	Acidente de trabalho nas instalações	Músculo-esquelético	Absoluta	100	Não Aplicável		Prestação de cuidados e apoio aos doentes / EADs	Escorregamento ou hesitação com queda, queda de pessoa	Esmagamento em vertical ou horizontal contra objecto imóvel	Deslocações, entorses e distensões	Extremidades inferiores	Não	Entre 7 e 30 dias	Inferior ou igual a 20 dias	Inferior ou igual a 30 dias	entorse tornozelo direito após queda	S93.4	S93.4	XIX	Lesões do tornozelo e pé - lesões ósseas e ligamentares
1573	Enfermagem	Fem	Ginecologia/Obstetrícia	Função Pública	Ensino Superior	19	Mais que 10 anos	1563	1573	Acidente de trabalho nas instalações	Músculo-esquelético	Absoluta	100	Não Aplicável		Prestação de cuidados e apoio aos doentes / EADs	Movimento do corpo sujeito a constrangimento físico	Constrangimento físico do corpo	Deslocações, entorses e distensões	Extremidades inferiores	Não	Superior a 30 dias	Superior a 20 dias	Superior a 30 dias	gonalgia E após esforço	M25.5	M25.5	XIII	Artropatias
2617	Assistente Operacional	Masc	Urgência e Medicina Intensiva	Contrato Permanente	Ensino Secundário/Profissional	6	4 a 6 anos	1557	2617	Acidente de trabalho nas instalações	Músculo-esquelético	NA	#NULL!	Não Aplicável		Tarefas de logística	Ruptura, arrombamento, rebentamento, resvalamento, queda, desmoronamento	Pancada por objecto em movimento, colisão com	Concussões e lesões internas	Cabeça	Não	Até 7 dias	Inferior ou igual a 20 dias	Inferior ou igual a 30 dias	traumatismo nasal com ferida contusa - sutura	S01.2	S01.2	XIX	Lesões da cabeça (excl. TCE)
4885	Enfermagem	Fem	Ginecologia/Obstetrícia	Função Pública	Ensino Superior	38	Mais que 10 anos	1558	4885	Acidente de trabalho nas instalações	Músculo-esquelético	Absoluta	100	Não Aplicável		Trabalho informático e administrativo	Escorregamento ou hesitação com queda, queda de pessoa	Outro contacto	Deslocações, entorses e distensões	Extremidades inferiores	Não	Entre 7 e 30 dias	Inferior ou igual a 20 dias	Inferior ou igual a 30 dias	Ausência de processo físico e impossibilidade de ver nº de processo				Missings de informação
9695	Enfermagem	Fem	Pediatria	Função Pública	Ensino Superior	12	Mais que 10 anos	1560	9695	Acidente de trabalho nas instalações	Músculo-esquelético	Absoluta	100	Não Aplicável		Prestação de cuidados e apoio aos doentes / EADs	Outro desvio	Contacto com agente material cortante, afiado, áspero	Feridas e lesões superficiais	Extremidades superiores	Não	Entre 7 e 30 dias	Superior a 20 dias	Inferior ou igual a 30 dias	corte com bisturi na face palmar da mão direita	T81.2	T81.2	XIX	Complicações de actos médicos e cirúrgicos
7634	Enfermagem	Fem	Medicina	Função Pública	Ensino Superior	13	Mais que 10 anos	1561	7634	Acidente de trabalho nas instalações	Músculo-esquelético	NA	#NULL!	Não Aplicável		Não aplicável	Escorregamento ou hesitação com queda, queda de pessoa	Pancada por objecto em movimento, colisão com	Concussões e lesões internas	Tórax e órgãos torácicos	Não	Até 7 dias	Inferior ou igual a 20 dias	Inferior ou igual a 30 dias	contusao grade costal apos queda – tropeçou corrente do parque	S20.2	S20.2	XIX	Lesões torácicas
60003	Assistente Operacional	Fem	Cirurgia	Contrato Permanente	Até ao 3.º Ciclo	3	2 a 3 anos	1564	60003	Acidente de trabalho nas instalações	Músculo-esquelético	NA	#NULL!	Não Aplicável		Prestação de cuidados e apoio aos doentes / EADs	Escorregamento ou hesitação com queda, queda de pessoa	Outro contacto	Concussões e lesões internas	Cabeça	Não	Até 7 dias	Inferior ou igual a 20 dias	Inferior ou igual a 30 dias	contusao da regiao parietal apos queda	S06.0	S06.0	XIX	Traumatismo crânio-encefálico
3660	Assistente Operacional	Fem	Cirurgia	Contrato Permanente	Ensino Secundário/Profissional	10	7 a 10 anos	1568	3660	Acidente de trabalho nas instalações	Músculo-esquelético	NA	#NULL!	Não Aplicável		Tarefas de logística	Ruptura, arrombamento, rebentamento, resvalamento, queda, desmoronamento	Pancada por objecto em movimento, colisão com	Concussões e lesões internas	Extremidades superiores	Não	Até 7 dias	Inferior ou igual a 20 dias	Inferior ou igual a 30 dias	contusão do 4º dedo da mão direita sem fractura	S60.0	S60.0	XIX	Lesões do punho e mão - superficiais
5040	Médico	Fem	Medicina Laboratorial	Função Pública	Ensino Superior	38	Mais que 10 anos	1565	5040	Acidente de trabalho nas instalações	Músculo-esquelético	Parcial	30	Não Aplicável		Não aplicável	Escorregamento ou hesitação com queda, queda de pessoa	Esmagamento em vertical ou horizontal contra objecto imóvel	Deslocações, entorses e distensões	Extremidades inferiores	Não	Entre 7 e 30 dias	Inferior ou igual a 20 dias	Inferior ou igual a 30 dias	entorse tibiotársica direita por trauma indirecto	S93.4	S93.4	XIX	Lesões do tornozelo e pé - lesões ósseas e ligamentares
60233	Assistente Operacional	Fem	Medicina	Função Pública	Até ao 3.º Ciclo	19	Mais que 10 anos	1570	60233	Acidente de trabalho nas instalações	Músculo-esquelético	Absoluta	100	Não Aplicável		Prestação de cuidados e apoio aos doentes / EADs	Movimento do corpo sujeito a constrangimento físico	Constrangimento físico do corpo	Deslocações, entorses e distensões	Região dorsal e lombar, incl. coluna vertebral	Não	Superior a 30 dias	Superior a 20 dias	Superior a 30 dias	omalgia após esforço	M75	M75	XIII	Lesões de tecidos moles – lesões tendinosas e sinoviais – lesões do ombro
8764	Enfermagem	Fem	Pediatria	Contrato Permanente	Ensino Superior	4	4 a 6 anos	1572	8764	Acidente de trabalho nas instalações	Músculo-esquelético	NA	#NULL!	Não Aplicável		Tarefas de logística	Movimento do corpo sujeito a constrangimento físico	Constrangimento físico do corpo	Deslocações, entorses e distensões	Região dorsal e lombar, incl. coluna vertebral	Não	Até 7 dias	Inferior ou igual a 20 dias	Inferior ou igual a 30 dias	sem diagnostico				Missings de informação
2171	Assistente Operacional	Masc	Serviços de Apoio e Suporte	Função Pública	Ensino Superior	11	Mais que 10 anos	1573	2171	Acidente de trabalho nas instalações	Músculo-esquelético	NA	#NULL!	Não Aplicável		Tarefas de manutenção	Escorregamento ou hesitação com queda, queda de pessoa	Esmagamento em vertical ou horizontal contra objecto imóvel	Concussões e lesões internas	Região dorsal e lombar, incl. coluna vertebral	Não	Até 7 dias	Inferior ou igual a 20 dias	Inferior ou igual a 30 dias	contusão grade costal E (queda)	S20.2	S20.2	XIX	Lesões torácicas
1305	Enfermagem	Fem	Urgência e Medicina Intensiva	Contrato Permanente	Ensino Superior	8	7 a 10 anos	1571	1305	Acidente de trabalho nas instalações	Químico/Outros	Absoluta	100	Não Aplicável		Prestação de cuidados e apoio aos doentes / EADs	Outro desvio	Contacto com agente material cortante, afiado, áspero	Feridas e lesões superficiais	Extremidades superiores	Não	Entre 7 e 30 dias	Inferior ou igual a 20 dias	Inferior ou igual a 30 dias	ferida corto-contusa, lâmina de bisturi, face volar e bordo lateral do dedo indicador da MD, sutura.	T81.2	T81.2	XIX	Complicações de actos médicos e cirúrgicos
6925	Assistente Operacional	Masc	Urgência e Medicina Intensiva	Contrato Permanente	Até ao 3.º Ciclo	5	4 a 6 anos	1579	6925	Acidente de trabalho nas instalações	Músculo-esquelético	Absoluta	100	Parcial	30	Não aplicável	Escorregamento ou hesitação com queda, queda de pessoa	Outro contacto	Deslocações, entorses e distensões	Extremidades inferiores	Não	Entre 7 e 30 dias	Superior a 20 dias	Inferior ou igual a 30 dias	entorse joelho direito – piso escorregadio	S83	S83	XIX	Lesões articulares do joelho; ruptura ligamentar no joelho/perna
3401	Enfermagem	Fem	Cirurgia	Contrato Permanente	Ensino Superior	6	4 a 6 anos	1584	3401	Acidente de trabalho nas instalações	Biológico	NA	#NULL!	Não Aplicável		Prestação de cuidados e apoio aos doentes / EADs	Outro desvio	Contacto com agente material cortante, afiado, áspero	Feridas e lesões superficiais	Extremidades superiores	Não	Até 7 dias	Inferior ou igual a 20 dias	Inferior ou igual a 30 dias	picada por agulha de punção venosa no 1º dedo da mão esquerda	T81.2	T81.2	XIX	Complicações de actos médicos e cirúrgicos
6358	Assistente Operacional	Masc	Serviços de Apoio e Suporte	Função Pública	Até ao 3.º Ciclo	14	Mais que 10 anos	1583	6358	Acidente de trabalho nas instalações	Químico/Outros	NA	#NULL!	Não Aplicável		Tarefas de manutenção	Desvio por transbordo, derrubamento, fuga, escoamento, vaporização, emissão	Contacto por corrente eléctrica, temperatura, substância perigosa	Feridas e lesões superficiais	Cabeça	Não	Até 7 dias	Inferior ou igual a 20 dias	Inferior ou igual a 30 dias	corpo estranho no OD – projeção de limalha para o olho ao fazer soldadura	T15	T15	XIX	Lesões oculares e auriculares/timpânicas
4986	Enfermagem	Fem	Ginecologia/Obstetrícia	Função Pública	Ensino Superior	18	Mais que 10 anos	1582	4986	Acidente de trabalho nas instalações	Músculo-esquelético	Absoluta	100	Parcial		Não aplicável	Escorregamento ou hesitação com queda, queda de pessoa	Outro contacto	Fracturas	Cabeça	Sim	Superior a 30 dias	Superior a 20 dias	Superior a 30 dias	fractura do rochedo esquerdo por trauma directo	S02.1	S02.1	XIX	Lesões da cabeça (excl. TCE)
6389	Administrativo	Fem	Urgência e Medicina Intensiva	Função Pública	Ensino Secundário/Profissional	14	Mais que 10 anos	1586	6389	Acidente in itinere	Químico/Outros	Absoluta	100	Não Aplicável		Não aplicável	Sem informação	Sem informação	Concussões e lesões internas	Pescoço, incl. coluna vertebral cervical	Não	Até 7 dias	Inferior ou igual a 20 dias	Inferior ou igual a 30 dias	cervicalgia após acidente viação	M54.2	M54.2	XIII	Dorsopatias – coluna cervical
7652	Médico	Fem	Urgência e Medicina Intensiva	Contrato Permanente	Ensino Superior	10	7 a 10 anos	1591	7652	Acidente de trabalho nas instalações	Biológico	NA	#NULL!	Não Aplicável		Prestação de cuidados e apoio aos doentes / EADs	Outro desvio	Contacto com agente material cortante, afiado, áspero	Feridas e lesões superficiais	Extremidades superiores	Não	Até 7 dias	Inferior ou igual a 20 dias	Inferior ou igual a 30 dias	picada acidental com agulha no dedo mao – ao realizar gasimetria	T81.2	T81.2	XIX	Complicações de actos médicos e cirúrgicos
2737	Enfermagem	Fem	Cirurgia	Contrato Permanente	Ensino Superior	10	7 a 10 anos	1587	2737	Acidente de trabalho nas instalações	Músculo-esquelético	Absoluta	100	Parcial	5	Prestação de cuidados e apoio aos doentes / EADs	Movimento do corpo sujeito a constrangimento físico	Constrangimento físico do corpo	Deslocações, entorses e distensões	Extremidades superiores	Não	Superior a 30 dias	Superior a 20 dias	Superior a 30 dias	entorse punho D após esforço (levante doente)	S63.5	M77	XIII	Lesões de tecidos moles – lesões tendinosas e sinoviais – outras entesopatias do MS e MI
5158	Assistente Operacional	Masc	Cirurgia	Contrato Permanente	Até ao 3.º Ciclo	11	Mais que 10 anos	1588	5158	Acidente de trabalho nas instalações	Músculo-esquelético	Absoluta	100	Parcial	10	Tarefas de logística	Escorregamento ou hesitação com queda, queda de pessoa	Pancada por objecto em movimento, colisão com	Fracturas	Região dorsal e lombar, incl. coluna vertebral	Não	Superior a 30 dias	Superior a 20 dias	Superior a 30 dias	fractura sacrococcígea por trauma directo	S32.1	S32.1	XIX	Lesões do abdómen, coluna lombar e bacia
6588	Médico	Fem	Imagiologia	Função Pública	Ensino Superior	14	Mais que 10 anos	1592	6588	Acidente de trabalho nas instalações	Músculo-esquelético	Absoluta	100	Parcial		Prestação de cuidados e apoio aos doentes / EADs	Escorregamento ou hesitação com queda, queda de pessoa	Esmagamento em vertical ou horizontal contra objecto imóvel	Fracturas	Extremidades inferiores	Não	Entre 7 e 30 dias	Superior a 20 dias	Inferior ou igual a 30 dias	fratura do terceiro metatarso direito	S92.3	S92.3	XIX	Lesões do tornozelo e pé - lesões ósseas e ligamentares
3798	Técnico	Fem	Medicina Laboratorial	Contrato Permanente	Ensino Superior	10	7 a 10 anos	1589	3798	Acidente de trabalho nas instalações	Químico/Outros	NA	#NULL!	Não Aplicável		Tarefas de logística	Desvio por transbordo, derrubamento, fuga, escoamento, vaporização, emissão	Contacto por corrente eléctrica, temperatura, substância perigosa	Outro tipo de lesões	Cabeça	Não	Até 7 dias	Inferior ou igual a 20 dias	Inferior ou igual a 30 dias	exposição dos olhos a produto químico	X59.9	X59.9	XX	Splash
10839	Médico	Fem	Medicina	Contrato Temporário	Ensino Superior	2	2 a 3 anos	1596	10839	Acidente de trabalho nas instalações	Biológico	NA	#NULL!	Não Aplicável		Prestação de cuidados e apoio aos doentes / EADs	Outro desvio	Contacto com agente material cortante, afiado, áspero	Feridas e lesões superficiais	Extremidades superiores	Não	Até 7 dias	Inferior ou igual a 20 dias	Inferior ou igual a 30 dias	picada acidental com agulha de gasimetria	T81.2	T81.2	XIX	Complicações de actos médicos e cirúrgicos
2152	Enfermagem	Fem	Urgência e Medicina Intensiva	Contrato Permanente	Ensino Superior	7	7 a 10 anos	1593	2152	Acidente de trabalho nas instalações	Biológico	NA	#NULL!	Não Aplicável		Prestação de cuidados e apoio aos doentes / EADs	Sem informação	Sem informação	Sem informação	Extremidades superiores	Não	Até 7 dias	Inferior ou igual a 20 dias	Inferior ou igual a 30 dias	splash acidental com sangue 1ºdedo ME	X58	X58	XX	Splash
2206	Enfermagem	Fem	Urgência e Medicina Intensiva	Contrato Permanente	Ensino Superior	7	7 a 10 anos	1595	2206	Acidente in itinere	Químico/Outros	Absoluta	100	Não Aplicável		Não aplicável	Outro desvio	Outro contacto	Outro tipo de lesões	Região dorsal e lombar, incl. coluna vertebral	Não	Até 7 dias	Inferior ou igual a 20 dias	Inferior ou igual a 30 dias	acidente de viação	V43	V43	XX	Acidentes de viação
8246	Assistente Operacional	Masc	Serviços de Apoio e Suporte	Função Pública	Até ao 3.º Ciclo	28	Mais que 10 anos	1598	8246	Acidente de trabalho nas instalações	Químico/Outros	NA	#NULL!	Não Aplicável		Tarefas de manutenção	Desvio por transbordo, derrubamento, fuga, escoamento, vaporização, emissão	Contacto por corrente eléctrica, temperatura, substância perigosa	Outro tipo de lesões	Outras partes do corpo	Não	Até 7 dias	Inferior ou igual a 20 dias	Inferior ou igual a 30 dias	odinofagia – inalação de vapor ácido sulfurico	S10.1	S10.1	XIX	Lesões cervicais
8323	Enfermagem	Masc	Medicina	Contrato Permanente	Ensino Superior	4	4 a 6 anos	1597	8323	Acidente de trabalho nas instalações	Químico/Outros	NA	#NULL!	Não Aplicável		Prestação de cuidados e apoio aos doentes / EADs	Surpresa, susto, violência, agressão, ameaça, presença	Contacto com agente material cortante, afiado, áspero	Concussões e lesões internas	Cabeça	Não	Até 7 dias	Inferior ou igual a 20 dias	Inferior ou igual a 30 dias	TCE lesao cortocontundente couro cabeludo – trauma com tripé	S06.0	S06.0	XIX	Traumatismo crânio-encefálico
7569	Assistente Operacional	Fem	Medicina Laboratorial	Função Pública	Até ao 3.º Ciclo	26	Mais que 10 anos	1599	7569	Acidente in itinere	Químico/Outros	Absoluta	100	Não Aplicável		Não aplicável	Outro desvio	Sem informação	Deslocações, entorses e distensões	Extremidades inferiores	Não	Entre 7 e 30 dias	Superior a 20 dias	Inferior ou igual a 30 dias	rotura muscular parcial do compartimento post. Perna esq – tropeçou no passeio	M62.1	M62.1	XIII	Lesões de tecidos moles – lesões musculares
4714	Assistente Operacional	Fem	Medicina Laboratorial	Função Pública	Até ao 3.º Ciclo	18	Mais que 10 anos	1603	4714	Acidente in itinere	Químico/Outros	Absoluta	100	Não Aplicável		Não aplicável	Escorregamento ou hesitação com queda, queda de pessoa	Sem informação	Deslocações, entorses e distensões	Extremidades inferiores	Não	Superior a 30 dias	Superior a 20 dias	Superior a 30 dias	entorse tibiotársica direita por trauma indirecto	S93.4	S93.4	XIX	Lesões do tornozelo e pé - lesões ósseas e ligamentares
457	Médico	Masc	Cirurgia	Contrato Temporário	Ensino Superior	12	Mais que 10 anos	1604	457	Acidente de trabalho nas instalações	Músculo-esquelético	NA	#NULL!	Não Aplicável		Prestação de cuidados e apoio aos doentes / EADs	Movimento do corpo sujeito a constrangimento físico	Constrangimento físico do corpo	Concussões e lesões internas	Extremidades superiores	Não	Até 7 dias	Inferior ou igual a 20 dias	Inferior ou igual a 30 dias	contusão punho direito após esforço (mobilização doente)	S60.2	S60.2	XIX	Lesões do punho e mão - superficiais
10441	Médico	Fem	Medicina	Contrato Temporário	Ensino Superior	2	2 a 3 anos	1601	10441	Acidente de trabalho nas instalações	Biológico	NA	#NULL!	Não Aplicável		Outras	Outro desvio	Contacto com agente material cortante, afiado, áspero	Feridas e lesões superficiais	Extremidades superiores	Não	Até 7 dias	Inferior ou igual a 20 dias	Inferior ou igual a 30 dias	picada acidental com agulha	T81.2	T81.2	XIX	Complicações de actos médicos e cirúrgicos
6466	Assistente Operacional	Masc	Serviços de Apoio e Suporte	Função Pública	Ensino Secundário/Profissional	11	Mais que 10 anos	1600	6466	Acidente de trabalho nas instalações	Músculo-esquelético	NA	#NULL!	Não Aplicável		Tarefas de logística	Movimento do corpo sujeito a constrangimento físico	Constrangimento físico do corpo	Deslocações, entorses e distensões	Região dorsal e lombar, incl. coluna vertebral	Não	Até 7 dias	Inferior ou igual a 20 dias	Inferior ou igual a 30 dias	cervicalgia após esforço – elevação caixa	M54.2	M54.2	XIII	Dorsopatias – coluna cervical
4840	Enfermagem	Fem	Imagiologia	Função Pública	Ensino Superior	38	Mais que 10 anos	1656	4840	Acidente de trabalho nas instalações	Músculo-esquelético	Absoluta	100	Não Aplicável		Prestação de cuidados e apoio aos doentes / EADs	Movimento do corpo sujeito a constrangimento físico	Constrangimento físico do corpo	Deslocações, entorses e distensões	Extremidades superiores	Não	Entre 7 e 30 dias	Inferior ou igual a 20 dias	Inferior ou igual a 30 dias	ruptura supra-espinhoso pós esforço	M62.1	M62.1	XIII	Lesões de tecidos moles – lesões musculares
1247	Enfermagem	Fem	Medicina	Contrato Permanente	Ensino Superior	8	7 a 10 anos	1605	1247	Acidente de trabalho nas instalações	Biológico	NA	#NULL!	Não Aplicável		Prestação de cuidados e apoio aos doentes / EADs	Outro desvio	Contacto com agente material cortante, afiado, áspero	Feridas e lesões superficiais	Extremidades superiores	Não	Até 7 dias	Inferior ou igual a 20 dias	Inferior ou igual a 30 dias	picada acidental 2º dedo ME (agulha com sangue)	T81.2	T81.2	XIX	Complicações de actos médicos e cirúrgicos
5297	Médico	Fem	Serviços de Apoio e Suporte	Contrato Temporário	Ensino Superior	5	4 a 6 anos	1606	5297	Acidente de trabalho nas instalações	Biológico	NA	#NULL!	Não Aplicável		Prestação de cuidados e apoio aos doentes / EADs	Outro desvio	Contacto com agente material cortante, afiado, áspero	Feridas e lesões superficiais	Extremidades superiores	Não	Até 7 dias	Inferior ou igual a 20 dias	Inferior ou igual a 30 dias	picada acidental no 1º dedo da mão direita por agulha contaminada	T81.2	T81.2	XIX	Complicações de actos médicos e cirúrgicos
6884	Enfermagem	Fem	Cirurgia	Função Pública	Ensino Superior	32	Mais que 10 anos	1608	6884	Acidente de trabalho nas instalações	Biológico	NA	#NULL!	Não Aplicável		Outras	Sem informação	Sem informação	Sem informação	Sem informação	Não	Até 7 dias	Inferior ou igual a 20 dias	Inferior ou igual a 30 dias	picada acidental com agulha SC no 2o dedo mão direita	T81.2	T81.2	XIX	Complicações de actos médicos e cirúrgicos
5181	Assistente Operacional	Fem	Medicina	Função Pública	Até ao 3.º Ciclo	23	Mais que 10 anos	1610	5181	Acidente de trabalho nas instalações	Músculo-esquelético	NA	#NULL!	Não Aplicável		Trabalho informático e administrativo	Ruptura, arrombamento, rebentamento, resvalamento, queda, desmoronamento	Pancada por objecto em movimento, colisão com	Concussões e lesões internas	Cabeça	Não	Até 7 dias	Inferior ou igual a 20 dias	Inferior ou igual a 30 dias	TCE occipital por trauma directo sem fractura	S06.0	S06.0	XIX	Traumatismo crânio-encefálico
10889	Médico	Masc	Cirurgia	Contrato Temporário	Ensino Superior	2	2 a 3 anos	1607	10889	Acidente de trabalho nas instalações	Biológico	NA	#NULL!	Não Aplicável		Outras	Sem informação	Sem informação	Sem informação	Sem informação	Não	Até 7 dias	Inferior ou igual a 20 dias	Inferior ou igual a 30 dias	picada acidental com agulha de gasimetria	T81.2	T81.2	XIX	Complicações de actos médicos e cirúrgicos
60208	Médico	Masc	Cirurgia	Função Pública	Ensino Superior	19	Mais que 10 anos	1621	60208	Acidente in itinere	Químico/Outros	Absoluta	100	Parcial	30	Não aplicável	Escorregamento ou hesitação com queda, queda de pessoa	Esmagamento em vertical ou horizontal contra objecto imóvel	Deslocações, entorses e distensões	Extremidades inferiores	Não	Entre 7 e 30 dias	Inferior ou igual a 20 dias	Inferior ou igual a 30 dias	entorse do joelho direito com	S83	S83	XIX	Lesões articulares do joelho; ruptura ligamentar no joelho/perna
10352	Médico	Fem	Medicina	Contrato Temporário	Ensino Superior	3	2 a 3 anos	1609	10352	Acidente de trabalho nas instalações	Biológico	NA	#NULL!	Não Aplicável		Outras	Sem informação	Sem informação	Sem informação	Sem informação	Não	Até 7 dias	Inferior ou igual a 20 dias	Inferior ou igual a 30 dias	picada acidental com agulha	T81.2	T81.2	XIX	Complicações de actos médicos e cirúrgicos
10236	Enfermagem	Fem	Cirurgia	Contrato Permanente	Ensino Superior	3	2 a 3 anos	1611	10236	Acidente de trabalho nas instalações	Químico/Outros	NA	#NULL!	Não Aplicável		Prestação de cuidados e apoio aos doentes / EADs	Surpresa, susto, violência, agressão, ameaça, presença	Mordedura, pontapé, etc.	Deslocações, entorses e distensões	Extremidades inferiores	Não	Até 7 dias	Inferior ou igual a 20 dias	Inferior ou igual a 30 dias	após queda por agressão de doente	Y04	Y04	XX	Agressão
8511	Assistente Operacional	Masc	Serviços de Apoio e Suporte	Função Pública	Até ao 3.º Ciclo	27	Mais que 10 anos	1613	8511	Acidente de trabalho nas instalações	Músculo-esquelético	NA	#NULL!	Não Aplicável		Tarefas de logística	Movimento do corpo sujeito a constrangimento físico	Constrangimento físico do corpo	Deslocações, entorses e distensões	Região dorsal e lombar, incl. coluna vertebral	Não	Até 7 dias	Inferior ou igual a 20 dias	Inferior ou igual a 30 dias	lombalgia apos esforco – carregar saco	M54.5	M54.5	XIII	Dorsopatias – coluna lombar
60325	Assistente Operacional	Masc	Serviços de Apoio e Suporte	Função Pública	Até ao 3.º Ciclo	14	Mais que 10 anos	1616	60325	Acidente de trabalho nas instalações	Músculo-esquelético	NA	#NULL!	Não Aplicável		Tarefas de logística	Escorregamento ou hesitação com queda, queda de pessoa	Outro contacto	Outro tipo de lesões	Outras partes do corpo	Não	Até 7 dias	Inferior ou igual a 20 dias	Inferior ou igual a 30 dias	queda - contusao do torax sem fracturas	S20,2	S20,2	XIX	Lesões torácicas
2669	Enfermagem	Fem	Cirurgia	Função Pública	Ensino Superior	18	Mais que 10 anos	1612	2669	Acidente in itinere	Químico/Outros	NA	#NULL!	Não Aplicável		Não aplicável	Sem informação	Sem informação	Deslocações, entorses e distensões	Extremidades inferiores	Não	Até 7 dias	Inferior ou igual a 20 dias	Inferior ou igual a 30 dias	entorse art tibiotársica D in itenere (sem# ou luxação)	S93.4	S93.4	XIX	Lesões do tornozelo e pé - lesões ósseas e ligamentares
2776	Assistente Operacional	Masc	Serviços de Apoio e Suporte	Contrato Permanente	Até ao 3.º Ciclo	6	4 a 6 anos	1615	2776	Acidente de trabalho nas instalações	Músculo-esquelético	Absoluta	100	Parcial	30	Tarefas de logística	Movimento do corpo sujeito a constrangimento físico	Constrangimento físico do corpo	Deslocações, entorses e distensões	Região dorsal e lombar, incl. coluna vertebral	Não	Superior a 30 dias	Superior a 20 dias	Superior a 30 dias	lombalgia após esforço (levante peso)	M54.5	M54.5	XIII	Dorsopatias – coluna lombar
1440	Enfermagem	Fem	Medicina	Contrato Permanente	Ensino Superior	7	7 a 10 anos	1617	1440	Acidente de trabalho nas instalações	Músculo-esquelético	Absoluta	100	Não Aplicável		Prestação de cuidados e apoio aos doentes / EADs	Movimento do corpo sujeito a constrangimento físico	Constrangimento físico do corpo	Deslocações, entorses e distensões	Região dorsal e lombar, incl. coluna vertebral	Não	Entre 7 e 30 dias	Inferior ou igual a 20 dias	Inferior ou igual a 30 dias	lombalgia de esforço	M54.5	M54.5	XIII	Dorsopatias – coluna lombar
4789	Enfermagem	Fem	Cirurgia	Função Pública	Ensino Superior	17	Mais que 10 anos	1619	4789	Acidente de trabalho nas instalações	Músculo-esquelético	Absoluta	100	Não Aplicável		Prestação de cuidados e apoio aos doentes / EADs	Movimento do corpo sujeito a constrangimento físico	Constrangimento físico do corpo	Deslocações, entorses e distensões	Extremidades inferiores	Não	Até 7 dias	Inferior ou igual a 20 dias	Inferior ou igual a 30 dias	entorse tibiotársica esquerda por trauma indirecto	S93.4	S93.4	XIX	Lesões do tornozelo e pé - lesões ósseas e ligamentares
5199	Médico	Fem	Ginecologia/Obstetrícia	Contrato Temporário	Ensino Superior	5	4 a 6 anos	1622	5199	Acidente de trabalho nas instalações	Biológico	NA	#NULL!	Não Aplicável		Prestação de cuidados e apoio aos doentes / EADs	Desvio por transbordo, derrubamento, fuga, escoamento, vaporização, emissão	Contacto por corrente eléctrica, temperatura, substância perigosa	Sem informação	Cabeça	Não	Até 7 dias	Inferior ou igual a 20 dias	Inferior ou igual a 30 dias	splash de sangue para a mucosa ocular	X58	X58	XX	Splash
10166	Assistente Operacional	Fem	Cirurgia	Contrato Permanente	Até ao 3.º Ciclo	3	2 a 3 anos	1618	10166	Acidente de trabalho nas instalações	Músculo-esquelético	NA	#NULL!	Não Aplicável		Prestação de cuidados e apoio aos doentes / EADs	Movimento do corpo sujeito a constrangimento físico	Constrangimento físico do corpo	Deslocações, entorses e distensões	Extremidades superiores	Não	Até 7 dias	Inferior ou igual a 20 dias	Inferior ou igual a 30 dias	entorse da mão a posicionar doente	S63.5	M77	XIII	Lesões de tecidos moles – lesões tendinosas e sinoviais – outras entesopatias do MS e MI
3064	Assistente Operacional	Fem	Medicina	Função Pública	Até ao 3.º Ciclo	17	Mais que 10 anos	1623	3064	Acidente de trabalho nas instalações	Músculo-esquelético	NA	#NULL!	Não Aplicável		Tarefas de logística	Outro desvio	Pancada por objecto em movimento, colisão com	Concussões e lesões internas	Tórax e órgãos torácicos	Não	Até 7 dias	Inferior ou igual a 20 dias	Inferior ou igual a 30 dias	contusão torácica E (embate com porta de armário)	S20.2	S20.2	XIX	Lesões torácicas
9603	Médico	Fem	Urgência e Medicina Intensiva	Contrato Permanente	Ensino Superior	10	7 a 10 anos	1620	9603	Acidente de trabalho nas instalações	Biológico	NA	#NULL!	Não Aplicável		Prestação de cuidados e apoio aos doentes / EADs	Outro desvio	Contacto com agente material cortante, afiado, áspero	Feridas e lesões superficiais	Extremidades superiores	Não	Até 7 dias	Inferior ou igual a 20 dias	Inferior ou igual a 30 dias	picada acidental com agulha de sutura	T81.2	T81.2	XIX	Complicações de actos médicos e cirúrgicos
1742	Enfermagem	Fem	Cirurgia	Contrato Permanente	Ensino Superior	7	7 a 10 anos	1625	1742	Acidente de trabalho nas instalações	Biológico	NA	#NULL!	Não Aplicável		Outras	Outro desvio	Contacto com agente material cortante, afiado, áspero	Feridas e lesões superficiais	Extremidades superiores	Não	Até 7 dias	Inferior ou igual a 20 dias	Inferior ou igual a 30 dias	ferida corto-contusa com bisturi infectado com sangue (parte distal 3º dedo MD)	T81.2	T81.2	XIX	Complicações de actos médicos e cirúrgicos
6034	Enfermagem	Fem	Cirurgia	Função Pública	Ensino Superior	15	Mais que 10 anos	1624	6034	Acidente de trabalho nas instalações	Músculo-esquelético	Absoluta	100	Parcial	30	Não aplicável	Movimento do corpor não sujeito a constrangimento físico	Pancada por objecto em movimento, colisão com	Concussões e lesões internas	Extremidades superiores	Não	Entre 7 e 30 dias	Inferior ou igual a 20 dias	Inferior ou igual a 30 dias	fractura da 1ª falange do 1º dedo da mão direita por trauma directo	S62.5	S62.5	XIX	Lesões do punho e mão - lesões ósseas e ligamentares
4146	Assistente Operacional	Fem	Urgência e Medicina Intensiva	Função Pública	Até ao 3.º Ciclo	16	Mais que 10 anos	1635	4146	Acidente de trabalho nas instalações	Músculo-esquelético	Parcial	20	Não Aplicável		Tarefas de logística	Movimento do corpo sujeito a constrangimento físico	Constrangimento físico do corpo	Deslocações, entorses e distensões	Extremidades superiores	Não	Até 7 dias	Inferior ou igual a 20 dias	Inferior ou igual a 30 dias	omalgia esquerda de esforço	M75	M75	XIII	Lesões de tecidos moles – lesões tendinosas e sinoviais – lesões do ombro
505	Enfermagem	Fem	Pediatria	Função Pública	Ensino Superior	11	Mais que 10 anos	1626	505	Acidente de trabalho nas instalações	Músculo-esquelético	NA	#NULL!	Não Aplicável		Prestação de cuidados e apoio aos doentes / EADs	Escorregamento ou hesitação com queda, queda de pessoa	Esmagamento em vertical ou horizontal contra objecto imóvel	Concussões e lesões internas	Outras partes do corpo	Não	Até 7 dias	Inferior ou igual a 20 dias	Inferior ou igual a 30 dias	contusão anca E (após queda acidental)	S70.0	S70.0	XIX	Lesões da anca e coxa
2648	Assistente Operacional	Masc	Urgência e Medicina Intensiva	Contrato Permanente	Até ao 3.º Ciclo	6	4 a 6 anos	1628	2648	Acidente de trabalho nas instalações	Biológico	NA	#NULL!	Não Aplicável		Outras	Desvio por transbordo, derrubamento, fuga, escoamento, vaporização, emissão	Contacto por corrente eléctrica, temperatura, substância perigosa	Outro tipo de lesões	Cabeça	Não	Até 7 dias	Inferior ou igual a 20 dias	Inferior ou igual a 30 dias	splash saliva mucosa ocular	X58	X58	XX	Splash
5721	Enfermagem	Fem	Urgência e Medicina Intensiva	Função Pública	Ensino Superior	11	Mais que 10 anos	1632	5721	Acidente de trabalho nas instalações	Músculo-esquelético	Parcial	10	Não Aplicável		Prestação de cuidados e apoio aos doentes / EADs	Movimento do corpo sujeito a constrangimento físico	Pancada por objecto em movimento, colisão com	Concussões e lesões internas	Extremidades superiores	Não	Entre 7 e 30 dias	Inferior ou igual a 20 dias	Inferior ou igual a 30 dias	contusão da mão direita por trauma directo	S60.0	S60.0	XIX	Lesões do punho e mão - superficiais
9474	Técnico	Fem	Medicina Laboratorial	Função Pública	Ensino Superior	12	Mais que 10 anos	1630	9474	Acidente de trabalho nas instalações	Músculo-esquelético	Absoluta	100	Não Aplicável		Não aplicável	Escorregamento ou hesitação com queda, queda de pessoa	Esmagamento em vertical ou horizontal contra objecto imóvel	Deslocações, entorses e distensões	Extremidades inferiores	Não	Até 7 dias	Inferior ou igual a 20 dias	Inferior ou igual a 30 dias	entorse do tornozelo esquerdo a subir escadas	S93.4	S93.4	XIX	Lesões do tornozelo e pé - lesões ósseas e ligamentares
4382	Enfermagem	Masc	Medicina	Função Pública	Ensino Superior	16	Mais que 10 anos	1629	4382	Acidente in itinere	Químico/Outros	Parcial	30	Não Aplicável		Não aplicável	Outro desvio	Outro contacto	Concussões e lesões internas	Extremidades superiores	Não	Entre 7 e 30 dias	Inferior ou igual a 20 dias	Inferior ou igual a 30 dias	contusão do punho por trauma directo	S60.2	S60.2	XIX	Lesões do punho e mão - superficiais
6885	Enfermagem	Fem	Ginecologia/Obstetrícia	Função Pública	Ensino Superior	24	Mais que 10 anos	1631	6885	Acidente in itinere	Químico/Outros	Parcial	30	Não Aplicável		Não aplicável	Outro desvio	Outro contacto	Concussões e lesões internas	Extremidades superiores	Não	Entre 7 e 30 dias	Inferior ou igual a 20 dias	Inferior ou igual a 30 dias	cervicalgia após acidente viação	M54.2	M54.2	XIII	Dorsopatias – coluna cervical
7418	Médico	Fem	Medicina Laboratorial	Contrato Permanente	Ensino Superior	5	4 a 6 anos	1638	7418	Acidente de trabalho nas instalações	Químico/Outros	NA	#NULL!	Não Aplicável		Outras	Desvio por transbordo, derrubamento, fuga, escoamento, vaporização, emissão	Contacto por corrente eléctrica, temperatura, substância perigosa	Outro tipo de lesões	Cabeça	Não	Até 7 dias	Inferior ou igual a 20 dias	Inferior ou igual a 30 dias	contusao da face após queda própria altura	S00.9	S00.9	XIX	Lesões da cabeça (excl. TCE)
9312	Assistente Operacional	Fem	Medicina	Contrato Permanente	Até ao 3.º Ciclo	12	Mais que 10 anos	1633	9312	Acidente de trabalho nas instalações	Músculo-esquelético	Absoluta	100	Não Aplicável		Prestação de cuidados e apoio aos doentes / EADs	Outro desvio	Pancada por objecto em movimento, colisão com	Concussões e lesões internas	Extremidades superiores	Não	Superior a 30 dias	Superior a 20 dias	Superior a 30 dias	traumatismo da falange distal do 2º dedo da mãe esquerda/ grade da cama embateu no dedo	S60.0	S60.0	XIX	Lesões do punho e mão - superficiais
4852	Enfermagem	Fem	Urgência e Medicina Intensiva	Função Pública	Ensino Superior	17	Mais que 10 anos	1640	4852	Acidente de trabalho nas instalações	Músculo-esquelético	NA	#NULL!	Não Aplicável		Prestação de cuidados e apoio aos doentes / EADs	Escorregamento ou hesitação com queda, queda de pessoa	Esmagamento em vertical ou horizontal contra objecto imóvel	Concussões e lesões internas	Pescoço, incl. coluna vertebral cervical	Não	Até 7 dias	Inferior ou igual a 20 dias	Inferior ou igual a 30 dias	contusão cervical por trauma directo	S10.9	S10.9	XIX	Lesões cervicais
281	Médico	Fem	Medicina	Contrato Temporário	Ensino Superior	9	7 a 10 anos	1634	281	Acidente de trabalho nas instalações	Músculo-esquelético	Parcial	20	Não Aplicável		Outras	Movimento do corpor não sujeito a constrangimento físico	Pancada por objecto em movimento, colisão com	Concussões e lesões internas	Extremidades superiores	Não	Entre 7 e 30 dias	Inferior ou igual a 20 dias	Inferior ou igual a 30 dias	contusão 3º dedo mão direita (janela)	S60.0	S60.0	XIX	Lesões do punho e mão - superficiais
10580	Assistente Operacional	Fem	Medicina	Contrato Permanente	Ensino Secundário/Profissional	2	2 a 3 anos	1636	10580	Acidente de trabalho nas instalações	Biológico	NA	#NULL!	Não Aplicável		Prestação de cuidados e apoio aos doentes / EADs	Desvio por transbordo, derrubamento, fuga, escoamento, vaporização, emissão	Contacto por corrente eléctrica, temperatura, substância perigosa	Outro tipo de lesões	Cabeça	Não	Até 7 dias	Inferior ou igual a 20 dias	Inferior ou igual a 30 dias	exposição a produtos biológicos	X58	X58	XX	Splash
4797	Enfermagem	Fem	Urgência e Medicina Intensiva	Função Pública	Ensino Superior	18	Mais que 10 anos	1639	4797	Acidente de trabalho nas instalações	Químico/Outros	NA	#NULL!	Não Aplicável		Prestação de cuidados e apoio aos doentes / EADs	Surpresa, susto, violência, agressão, ameaça, presença	Mordedura, pontapé, etc.	Concussões e lesões internas	Região dorsal e lombar, incl. coluna vertebral	Não	Até 7 dias	Inferior ou igual a 20 dias	Inferior ou igual a 30 dias	Agressão	Y04	Y04	XX	Agressão
5764	Administrativo	Fem	Serviços de Apoio e Suporte	Função Pública	Ensino Secundário/Profissional	36	Mais que 10 anos	1641	5764	Acidente de trabalho nas instalações	Músculo-esquelético	Absoluta	100	Não Aplicável		Tarefas de manutenção	Escorregamento ou hesitação com queda, queda de pessoa	Pancada por objecto em movimento, colisão com	Concussões e lesões internas	Cabeça	Não	Superior a 30 dias	Superior a 20 dias	Superior a 30 dias	este acidente de trabalho não existe no processo				Missings de informação
7644	Enfermagem	Fem	Medicina Laboratorial	Função Pública	Ensino Superior	13	Mais que 10 anos	1643	7644	Acidente de trabalho nas instalações	Biológico	NA	#NULL!	Não Aplicável		Prestação de cuidados e apoio aos doentes / EADs	Outro desvio	Contacto com agente material cortante, afiado, áspero	Feridas e lesões superficiais	Extremidades superiores	Não	Até 7 dias	Inferior ou igual a 20 dias	Inferior ou igual a 30 dias	picada acidental com agulha de dador no 3o dedo mao dta	T81.2	T81.2	XIX	Complicações de actos médicos e cirúrgicos
5398	Assistente Operacional	Fem	Cirurgia	Função Pública	Até ao 3.º Ciclo	11	Mais que 10 anos	1644	5398	Acidente de trabalho nas instalações	Músculo-esquelético	Absoluta	100	Não Aplicável		Tarefas de logística	Movimento do corpo sujeito a constrangimento físico	Constrangimento físico do corpo	Deslocações, entorses e distensões	Região dorsal e lombar, incl. coluna vertebral	Não	Até 7 dias	Inferior ou igual a 20 dias	Inferior ou igual a 30 dias	cervicalgias de esforço	M54.2	M54.2	XIII	Dorsopatias – coluna cervical
3846	Assistente Operacional	Fem	Cirurgia	Contrato Permanente	Ensino Secundário/Profissional	6	4 a 6 anos	1647	3846	Acidente de trabalho nas instalações	Músculo-esquelético	Absoluta	100	Parcial		Prestação de cuidados e apoio aos doentes / EADs	Movimento do corpo sujeito a constrangimento físico	Constrangimento físico do corpo	Deslocações, entorses e distensões	Região dorsal e lombar, incl. coluna vertebral	Não	Entre 7 e 30 dias	Inferior ou igual a 20 dias	Inferior ou igual a 30 dias	lombalgia de esforço	M54.5	M54.5	XIII	Dorsopatias – coluna lombar
1447	Enfermagem	Fem	Medicina	Contrato Permanente	Ensino Superior	7	7 a 10 anos	1646	1447	Acidente de trabalho nas instalações	Músculo-esquelético	Absoluta	100	Parcial	30	Prestação de cuidados e apoio aos doentes / EADs	Movimento do corpo sujeito a constrangimento físico	Constrangimento físico do corpo	Deslocações, entorses e distensões	Região dorsal e lombar, incl. coluna vertebral	Não	Superior a 30 dias	Superior a 20 dias	Superior a 30 dias	lombalgia pós-esforço	M54.5	M54.5	XIII	Dorsopatias – coluna lombar
883	Enfermagem	Fem	Imagiologia	Função Pública	Ensino Superior	20	Mais que 10 anos	1648	883	Acidente de trabalho nas instalações	Biológico	NA	#NULL!	Não Aplicável		Prestação de cuidados e apoio aos doentes / EADs	Outro desvio	Contacto com agente material cortante, afiado, áspero	Feridas e lesões superficiais	Extremidades superiores	Não	Até 7 dias	Inferior ou igual a 20 dias	Inferior ou igual a 30 dias	picada acidental com agulha subcutânea 1º dedo ME	T81.2	T81.2	XIX	Complicações de actos médicos e cirúrgicos
10774	Médico	Fem	Cirurgia	Contrato Temporário	Ensino Superior	2	2 a 3 anos	1649	10774	Acidente de trabalho nas instalações	Biológico	NA	#NULL!	Não Aplicável		Prestação de cuidados e apoio aos doentes / EADs	Outro desvio	Contacto com agente material cortante, afiado, áspero	Feridas e lesões superficiais	Extremidades superiores	Não	Até 7 dias	Inferior ou igual a 20 dias	Inferior ou igual a 30 dias	picada acidental com agulha de sutura	T81.2	T81.2	XIX	Complicações de actos médicos e cirúrgicos
5662	Assistente Operacional	Fem	Serviços de Apoio e Suporte	Função Pública	Até ao 3.º Ciclo	36	Mais que 10 anos	1652	5662	Acidente in itinere	Químico/Outros	Absoluta	100	Não Aplicável		Não aplicável	Escorregamento ou hesitação com queda, queda de pessoa	Esmagamento em vertical ou horizontal contra objecto imóvel	Lesões múltiplas	Outras partes do corpo	Não	Superior a 30 dias	Superior a 20 dias	Superior a 30 dias	trauma directo do punho direito: fractura incompleta (fissura) a nível da extremidade distal do rádio	S52.5	S52.5	XIX	Lesões do cotovelo e antebraço
2185	Enfermagem	Fem	Medicina	Contrato Permanente	Ensino Superior	7	7 a 10 anos	1654	2185	Acidente in itinere	Químico/Outros	NA	#NULL!	Não Aplicável		Não aplicável	Escorregamento ou hesitação com queda, queda de pessoa	Esmagamento em vertical ou horizontal contra objecto imóvel	Concussões e lesões internas	Extremidades inferiores	Não	Até 7 dias	Inferior ou igual a 20 dias	Inferior ou igual a 30 dias	contusão pé D (sem#), à saída do carro no estacionamento	S90.3	S90.3	XIX	Lesões do tornozelo e pé - superficiais
973	Enfermagem	Fem	Cirurgia	Contrato Permanente	Ensino Superior	8	7 a 10 anos	1653	973	Acidente de trabalho nas instalações	Músculo-esquelético	Absoluta	100	Parcial	20	Não aplicável	Escorregamento ou hesitação com queda, queda de pessoa	Esmagamento em vertical ou horizontal contra objecto imóvel	Deslocações, entorses e distensões	Extremidades inferiores	Não	Superior a 30 dias	Superior a 20 dias	Superior a 30 dias	entorse tornozelo D (queda à entrada do Hospital)	S93.4	S93.4	XIX	Lesões do tornozelo e pé - lesões ósseas e ligamentares
8016	Técnico	Fem	Urgência e Medicina Intensiva	Contrato Permanente	Ensino Superior	4	4 a 6 anos	1655	8016	Acidente de trabalho nas instalações	Biológico	NA	#NULL!	Não Aplicável		Prestação de cuidados e apoio aos doentes / EADs	Outro desvio	Contacto com agente material cortante, afiado, áspero	Feridas e lesões superficiais	Extremidades superiores	Não	Até 7 dias	Inferior ou igual a 20 dias	Inferior ou igual a 30 dias	picada acidental com agulha 5º dedo mao esq – gasimetria	T81.2	T81.2	XIX	Complicações de actos médicos e cirúrgicos
9265	Médico	Fem	Cirurgia	Contrato Temporário	Ensino Superior	4	4 a 6 anos	1651	9265	Acidente de trabalho nas instalações	Biológico	NA	#NULL!	Não Aplicável		Prestação de cuidados e apoio aos doentes / EADs	Sem informação	Sem informação	Sem informação	Extremidades superiores	Não	Até 7 dias	Inferior ou igual a 20 dias	Inferior ou igual a 30 dias	contacto com sangue doente HIV durante cirurgia / rompimento de luva	X58	X58	XX	Splash
5089	Administrativo	Masc	Serviços de Apoio e Suporte	Função Pública	Ensino Secundário/Profissional	11	Mais que 10 anos	1657	5089	Acidente de trabalho nas instalações	Músculo-esquelético	Absoluta	100	Não Aplicável		Não aplicável	Escorregamento ou hesitação com queda, queda de pessoa	Esmagamento em vertical ou horizontal contra objecto imóvel	Deslocações, entorses e distensões	Extremidades inferiores	Não	Até 7 dias	Inferior ou igual a 20 dias	Inferior ou igual a 30 dias	entorse tornozelo direito por trauma indirecto	S93.4	S93.4	XIX	Lesões do tornozelo e pé - lesões ósseas e ligamentares
1847	Enfermagem	Fem	Medicina	Contrato Permanente	Ensino Superior	7	7 a 10 anos	1658	1847	Acidente de trabalho nas instalações	Músculo-esquelético	Absoluta	100	Não Aplicável		Prestação de cuidados e apoio aos doentes / EADs	Movimento do corpo sujeito a constrangimento físico	Constrangimento físico do corpo	Deslocações, entorses e distensões	Extremidades superiores	Não	Até 7 dias	Inferior ou igual a 20 dias	Inferior ou igual a 30 dias	lesão TFCC D por esforço (dor punho D)	S66.1	M77	XIII	Lesões de tecidos moles – lesões tendinosas e sinoviais – outras entesopatias do MS e MI
2611	Assistente Operacional	Fem	Urgência e Medicina Intensiva	Contrato Permanente	Até ao 3.º Ciclo	6	4 a 6 anos	1659	2611	Acidente de trabalho nas instalações	Biológico	NA	#NULL!	Não Aplicável		Outras	Outro desvio	Contacto com agente material cortante, afiado, áspero	Feridas e lesões superficiais	Extremidades superiores	Não	Até 7 dias	Inferior ou igual a 20 dias	Inferior ou igual a 30 dias	picada acidental agulha sutura MD	T81.2	T81.2	XIX	Complicações de actos médicos e cirúrgicos
8197	Enfermagem	Fem	Pediatria	Função Pública	Ensino Superior	13	Mais que 10 anos	1661	8197	Acidente de trabalho nas instalações	Biológico	NA	#NULL!	Não Aplicável		Prestação de cuidados e apoio aos doentes / EADs	Outro desvio	Contacto com agente material cortante, afiado, áspero	Feridas e lesões superficiais	Extremidades superiores	Não	Até 7 dias	Inferior ou igual a 20 dias	Inferior ou igual a 30 dias	picada acidental com agulha butterfly no 4º dedo mao esq	T81.2	T81.2	XIX	Complicações de actos médicos e cirúrgicos
9784	Assistente Operacional	Fem	Cirurgia	Contrato Permanente	Até ao 3.º Ciclo	11	Mais que 10 anos	1660	9784	Acidente de trabalho nas instalações	Músculo-esquelético	NA	#NULL!	Não Aplicável		Tarefas de logística	Escorregamento ou hesitação com queda, queda de pessoa	Esmagamento em vertical ou horizontal contra objecto imóvel	Concussões e lesões internas	Extremidades superiores	Não	Até 7 dias	Inferior ou igual a 20 dias	Inferior ou igual a 30 dias	contusão do cotovelo esquerdo após queda	S50.0	S50.0	XIX	Lesões do cotovelo e antebraço
5228	Assistente Operacional	Fem	Urgência e Medicina Intensiva	Contrato Permanente	Até ao 3.º Ciclo	9	7 a 10 anos	1662	5228	Acidente de trabalho nas instalações	Biológico	NA	#NULL!	Não Aplicável		Outras	Outro desvio	Contacto com agente material cortante, afiado, áspero	Feridas e lesões superficiais	Extremidades superiores	Não	Até 7 dias	Inferior ou igual a 20 dias	Inferior ou igual a 30 dias	picada acidental no 1º dedo da mão esquerda com agulha contaminada	T81.2	T81.2	XIX	Complicações de actos médicos e cirúrgicos
7017	Assistente Operacional	Fem	Medicina	Contrato Permanente	Até ao 3.º Ciclo	5	4 a 6 anos	1663	7017	Acidente de trabalho nas instalações	Químico/Outros	NA	#NULL!	Não Aplicável		Tarefas de logística	Surpresa, susto, violência, agressão, ameaça, presença	Mordedura, pontapé, etc.	Feridas e lesões superficiais	Extremidades inferiores	Não	Até 7 dias	Inferior ou igual a 20 dias	Inferior ou igual a 30 dias	lombalgia apos esforço – posicionar utente	M54.5	M54.5	XIII	Dorsopatias – coluna lombar
6842	Assistente Operacional	Fem	Medicina	Função Pública	Até ao 3.º Ciclo	14	Mais que 10 anos	1664	6842	Acidente de trabalho nas instalações	Músculo-esquelético	Parcial	10	Não Aplicável		Prestação de cuidados e apoio aos doentes / EADs	Movimento do corpo sujeito a constrangimento físico	Constrangimento físico do corpo	Deslocações, entorses e distensões	Extremidades superiores	Não	Até 7 dias	Inferior ou igual a 20 dias	Inferior ou igual a 30 dias	entorse do punho direito	S63.5	M77	XIII	Lesões de tecidos moles – lesões tendinosas e sinoviais – outras entesopatias do MS e MI
3215	Enfermagem	Fem	Urgência e Medicina Intensiva	Contrato Permanente	Ensino Superior	6	4 a 6 anos	1666	3215	Acidente de trabalho nas instalações	Músculo-esquelético	NA	#NULL!	Não Aplicável		Não aplicável	Escorregamento ou hesitação com queda, queda de pessoa	Esmagamento em vertical ou horizontal contra objecto imóvel	Concussões e lesões internas	Extremidades inferiores	Não	Até 7 dias	Inferior ou igual a 20 dias	Inferior ou igual a 30 dias	contusão do pé esquerdo por trauma directo	S90.3	S90.3	XIX	Lesões do tornozelo e pé - superficiais
1768	Enfermagem	Fem	Cirurgia	Contrato Permanente	Ensino Superior	7	7 a 10 anos	1665	1768	Acidente de trabalho nas instalações	Músculo-esquelético	Absoluta	100	Não Aplicável		Não aplicável	Escorregamento ou hesitação com queda, queda de pessoa	Esmagamento em vertical ou horizontal contra objecto imóvel	Deslocações, entorses e distensões	Extremidades inferiores	Não	Até 7 dias	Inferior ou igual a 20 dias	Inferior ou igual a 30 dias	entorse tornozelo E (queda à saída do trabalho)	S93.4	S93.4	XIX	Lesões do tornozelo e pé - lesões ósseas e ligamentares
6139	Administrativo	Fem	Serviços de Apoio e Suporte	Função Pública	Ensino Secundário/Profissional	15	Mais que 10 anos	1667	6139	Acidente de trabalho nas instalações	Músculo-esquelético	NA	#NULL!	Não Aplicável		Não aplicável	Escorregamento ou hesitação com queda, queda de pessoa	Esmagamento em vertical ou horizontal contra objecto imóvel	Concussões e lesões internas	Extremidades superiores	Não	Até 7 dias	Inferior ou igual a 20 dias	Inferior ou igual a 30 dias	contusao do punho direito	S60.2	S60.2	XIX	Lesões do punho e mão - superficiais
9713	Enfermagem	Fem	Cirurgia	Contrato Permanente	Ensino Superior	12	Mais que 10 anos	1668	9713	Acidente de trabalho nas instalações	Biológico	NA	#NULL!	Não Aplicável		Prestação de cuidados e apoio aos doentes / EADs	Sem informação	Sem informação	Sem informação	Extremidades superiores	Não	Até 7 dias	Inferior ou igual a 20 dias	Inferior ou igual a 30 dias	picada acidental com agulha	T81.2	T81.2	XIX	Complicações de actos médicos e cirúrgicos
5303	Técnico	Fem	Medicina Laboratorial	Função Pública	Ensino Superior	16	Mais que 10 anos	1670	5303	Acidente de trabalho nas instalações	Músculo-esquelético	NA	#NULL!	Não Aplicável		Outras	Ruptura, arrombamento, rebentamento, resvalamento, queda, desmoronamento	Pancada por objecto em movimento, colisão com	Concussões e lesões internas	Extremidades superiores	Não	Até 7 dias	Inferior ou igual a 20 dias	Inferior ou igual a 30 dias	contusão mão esquerda por trauma directo	S60.2	S60.2	XIX	Lesões do punho e mão - superficiais
6274	Técnico	Fem	Serviços de Apoio e Suporte	Contrato Permanente	Ensino Superior	5	4 a 6 anos	1669	6274	Acidente de trabalho nas instalações	Químico/Outros	Absoluta	100	Não Aplicável		Outras	Outro desvio	Contacto por corrente eléctrica, temperatura, substância perigosa	Feridas e lesões superficiais	Extremidades superiores	Não	Até 7 dias	Inferior ou igual a 20 dias	Inferior ou igual a 30 dias	picada acidental com agulha no polegar esquerdo	T81.2	T81.2	XIX	Complicações de actos médicos e cirúrgicos
6761	Assistente Operacional	Fem	Cirurgia	Contrato Permanente	Até ao 3.º Ciclo	14	Mais que 10 anos	1671	6761	Acidente de trabalho nas instalações	Músculo-esquelético	Absoluta	100	Não Aplicável		Tarefas de logística	Escorregamento ou hesitação com queda, queda de pessoa	Esmagamento em vertical ou horizontal contra objecto imóvel	Deslocações, entorses e distensões	Extremidades inferiores	Não	Superior a 30 dias	Superior a 20 dias	Superior a 30 dias	entorse tornozelo direito – rodou corpo com o pé preso entre sacos de roupa	S93.4	S93.4	XIX	Lesões do tornozelo e pé - lesões ósseas e ligamentares
1459	Enfermagem	Masc	Medicina	Contrato Permanente	Ensino Superior	7	7 a 10 anos	1672	1459	Acidente de trabalho nas instalações	Músculo-esquelético	Absoluta	100	Não Aplicável		Prestação de cuidados e apoio aos doentes / EADs	Movimento do corpo sujeito a constrangimento físico	Constrangimento físico do corpo	Deslocações, entorses e distensões	Região dorsal e lombar, incl. coluna vertebral	Não	Entre 7 e 30 dias	Inferior ou igual a 20 dias	Inferior ou igual a 30 dias	lombociatalgia esquerda pós-esforço	M54.4	M54.4	XIII	Dorsopatias – coluna lombar
2654	Enfermagem	Fem	Cirurgia	Função Pública	Ensino Superior	18	Mais que 10 anos	1673	2654	Acidente de trabalho nas instalações	Músculo-esquelético	NA	#NULL!	Não Aplicável		Não aplicável	Movimento do corpor não sujeito a constrangimento físico	Pancada por objecto em movimento, colisão com	Feridas e lesões superficiais	Cabeça	Não	Até 7 dias	Inferior ou igual a 20 dias	Inferior ou igual a 30 dias	trauma região peri-orbitária D, ferida suturada (TCE?)	S01.1	S01.1	XIX	Lesões da cabeça (excl. TCE)
60003	Assistente Operacional	Fem	Cirurgia	Contrato Permanente	Até ao 3.º Ciclo	3	2 a 3 anos	1684	60003	Acidente in itinere	Químico/Outros	NA	#NULL!	Não Aplicável		Não aplicável	Outro desvio	Pancada por objecto em movimento, colisão com	Concussões e lesões internas	Extremidades inferiores	Não	Até 7 dias	Inferior ou igual a 20 dias	Inferior ou igual a 30 dias	contusao da regiao anterior da perna esquerda a sair do autocarro	S80.1	S80.1	XIX	Lesões do joelho e perna - trauma directo
6553	Enfermagem	Fem	Medicina	Função Pública	Ensino Superior	33	Mais que 10 anos	1677	6553	Acidente de trabalho nas instalações	Músculo-esquelético	NA	#NULL!	Não Aplicável		Prestação de cuidados e apoio aos doentes / EADs	Movimento do corpo sujeito a constrangimento físico	Pancada por objecto em movimento, colisão com	Concussões e lesões internas	Tórax e órgãos torácicos	Não	Até 7 dias	Inferior ou igual a 20 dias	Inferior ou igual a 30 dias	contusão grade costal	S20.2	S20.2	XIX	Lesões torácicas
4797	Enfermagem	Fem	Urgência e Medicina Intensiva	Função Pública	Ensino Superior	18	Mais que 10 anos	1675	4797	Acidente de trabalho nas instalações	Biológico	NA	#NULL!	Não Aplicável		Prestação de cuidados e apoio aos doentes / EADs	Outro desvio	Contacto com agente material cortante, afiado, áspero	Feridas e lesões superficiais	Extremidades superiores	Não	Até 7 dias	Inferior ou igual a 20 dias	Inferior ou igual a 30 dias	picada acidental no 1º dedo da mão esquerda com agulha contaminada	T81.2	T81.2	XIX	Complicações de actos médicos e cirúrgicos
10473	Enfermagem	Fem	Urgência e Medicina Intensiva	Contrato Permanente	Ensino Superior	2	2 a 3 anos	1674	10473	Acidente de trabalho nas instalações	Biológico	NA	#NULL!	Não Aplicável		Prestação de cuidados e apoio aos doentes / EADs	Desvio por transbordo, derrubamento, fuga, escoamento, vaporização, emissão	Contacto por corrente eléctrica, temperatura, substância perigosa	Outro tipo de lesões	Cabeça	Não	Até 7 dias	Inferior ou igual a 20 dias	Inferior ou igual a 30 dias	splash de lavagem da cavidade oral para a face	X58	X58	XX	Splash
10314	Médico	Masc	Medicina	Contrato Temporário	Ensino Superior	3	2 a 3 anos	1676	10314	Acidente de trabalho nas instalações	Biológico	NA	#NULL!	Não Aplicável		Prestação de cuidados e apoio aos doentes / EADs	Desvio por transbordo, derrubamento, fuga, escoamento, vaporização, emissão	Contacto por corrente eléctrica, temperatura, substância perigosa	Outro tipo de lesões	Cabeça	Não	Até 7 dias	Inferior ou igual a 20 dias	Inferior ou igual a 30 dias	contacto ocular com sangue e lidocaina	X58	X58	XX	Splash
4309	Assistente Operacional	Masc	Urgência e Medicina Intensiva	Função Pública	Ensino Secundário/Profissional	16	Mais que 10 anos	1680	4309	Acidente de trabalho nas instalações	Músculo-esquelético	Absoluta	100	Não Aplicável		Prestação de cuidados e apoio aos doentes / EADs	Movimento do corpo sujeito a constrangimento físico	Constrangimento físico do corpo	Deslocações, entorses e distensões	Pescoço, incl. coluna vertebral cervical	Não	Até 7 dias	Inferior ou igual a 20 dias	Inferior ou igual a 30 dias	cervicalgia após esforço	M54.2	M54.2	XIII	Dorsopatias – coluna cervical
10183	Assistente Operacional	Fem	Medicina	Contrato Permanente	Ensino Secundário/Profissional	2	2 a 3 anos	1678	10183	Acidente de trabalho nas instalações	Músculo-esquelético	NA	#NULL!	Não Aplicável		Tarefas de logística	Perda de controlo de máquina, meio de transporte - equipamento de movimentação, ferramenta, objecto	Entalamento, esmagamento	Concussões e lesões internas	Extremidades superiores	Não	Até 7 dias	Inferior ou igual a 20 dias	Inferior ou igual a 30 dias	contusão mao direita	S60.2	S60.2	XIX	Lesões do punho e mão - superficiais
5303	Técnico	Fem	Medicina Laboratorial	Função Pública	Ensino Superior	16	Mais que 10 anos	1687	5303	Acidente de trabalho nas instalações	Músculo-esquelético	NA	#NULL!	Não Aplicável		Outras	Escorregamento ou hesitação com queda, queda de pessoa	Outro contacto	Outro tipo de lesões	Sem informação	Não	Até 7 dias	Inferior ou igual a 20 dias	Inferior ou igual a 30 dias	queda por lipotimia	R55	R55	XVIII	Outros acidentes
3146	Enfermagem	Fem	Pediatria	Função Pública	Ensino Superior	17	Mais que 10 anos	1679	3146	Acidente de trabalho nas instalações	Músculo-esquelético	Absoluta	100	Não Aplicável		Prestação de cuidados e apoio aos doentes / EADs	Movimento do corpo sujeito a constrangimento físico	Constrangimento físico do corpo	Deslocações, entorses e distensões	Região dorsal e lombar, incl. coluna vertebral	Não	Entre 7 e 30 dias	Inferior ou igual a 20 dias	Inferior ou igual a 30 dias	lombalgia pós esforço	M54.5	M54.5	XIII	Dorsopatias – coluna lombar
555	Assistente Operacional	Masc	Cirurgia	Contrato Permanente	Até ao 3.º Ciclo	8	7 a 10 anos	1688	555	Acidente de trabalho nas instalações	Músculo-esquelético	Absoluta	100	Não Aplicável		Prestação de cuidados e apoio aos doentes / EADs	Movimento do corpo sujeito a constrangimento físico	Constrangimento físico do corpo	Deslocações, entorses e distensões	Região dorsal e lombar, incl. coluna vertebral	Não	Entre 7 e 30 dias	Inferior ou igual a 20 dias	Inferior ou igual a 30 dias	lombalgia após esforço (posicionamento de doente)	M54.5	M54.5	XIII	Dorsopatias – coluna lombar
4220	Enfermagem	Fem	Pediatria	Contrato Permanente	Ensino Superior	4	4 a 6 anos	1681	4220	Acidente de trabalho nas instalações	Músculo-esquelético	Absoluta	100	Não Aplicável		Prestação de cuidados e apoio aos doentes / EADs	Movimento do corpo sujeito a constrangimento físico	Constrangimento físico do corpo	Deslocações, entorses e distensões	Pescoço, incl. coluna vertebral cervical	Não	Superior a 30 dias	Superior a 20 dias	Superior a 30 dias	omalgia esquerda após esforço	M75	M75	XIII	Lesões de tecidos moles – lesões tendinosas e sinoviais – lesões do ombro
7559	Enfermagem	Fem	Ginecologia/Obstetrícia	Função Pública	Ensino Superior	29	Mais que 10 anos	1682	7559	Acidente de trabalho nas instalações	Músculo-esquelético	Absoluta	100	Não Aplicável		Não aplicável	Escorregamento ou hesitação com queda, queda de pessoa	Esmagamento em vertical ou horizontal contra objecto imóvel	Deslocações, entorses e distensões	Extremidades inferiores	Não	Entre 7 e 30 dias	Inferior ou igual a 20 dias	Inferior ou igual a 30 dias	entorse tornozelo esquerdo – queda propria altura	S93.4	S93.4	XIX	Lesões do tornozelo e pé - lesões ósseas e ligamentares
1244	Enfermagem	Fem	Medicina	Contrato Permanente	Ensino Superior	8	7 a 10 anos	1685	1244	Acidente de trabalho nas instalações	Biológico	NA	#NULL!	Não Aplicável		Prestação de cuidados e apoio aos doentes / EADs	Outro desvio	Contacto com agente material cortante, afiado, áspero	Feridas e lesões superficiais	Extremidades superiores	Não	Até 7 dias	Inferior ou igual a 20 dias	Inferior ou igual a 30 dias	picada acidental dedo médio ME (agulha catéter ev)	T81.2	T81.2	XIX	Complicações de actos médicos e cirúrgicos
8692	Assistente Operacional	Fem	Medicina	Contrato Permanente	Até ao 3.º Ciclo	4	4 a 6 anos	1686	8692	Acidente de trabalho nas instalações	Biológico	NA	#NULL!	Não Aplicável		Outras	Outro desvio	Contacto com agente material cortante, afiado, áspero	Feridas e lesões superficiais	Extremidades superiores	Não	Até 7 dias	Inferior ou igual a 20 dias	Inferior ou igual a 30 dias	picada acidental com pinça de biopsia no 3º dedo mão esq.	T81.2	T81.2	XIX	Complicações de actos médicos e cirúrgicos
3103	Assistente Operacional	Masc	Medicina Laboratorial	Função Pública	Até ao 3.º Ciclo	17	Mais que 10 anos	1683	3103	Acidente de trabalho nas instalações	Biológico	NA	#NULL!	Não Aplicável		Outras	Desvio por transbordo, derrubamento, fuga, escoamento, vaporização, emissão	Contacto por corrente eléctrica, temperatura, substância perigosa	Outro tipo de lesões	Cabeça	Não	Até 7 dias	Inferior ou igual a 20 dias	Inferior ou igual a 30 dias	PROCESSO NÃO EXISTE (Já não é funcionário do Hospital)				Missings de informação
6758	Assistente Operacional	Fem	Urgência e Medicina Intensiva	Contrato Permanente	Ensino Secundário/Profissional	8	7 a 10 anos	1692	6758	Acidente de trabalho nas instalações	Músculo-esquelético	Absoluta	100	Parcial	30	Não aplicável	Movimento do corpor não sujeito a constrangimento físico	Pancada por objecto em movimento, colisão com	Concussões e lesões internas	Cabeça	Não	Entre 7 e 30 dias	Inferior ou igual a 20 dias	Inferior ou igual a 30 dias	TCE ligeiro após trauma frontal contra uma porta	S06.0	S06.0	XIX	Traumatismo crânio-encefálico
6034	Enfermagem	Fem	Cirurgia	Função Pública	Ensino Superior	15	Mais que 10 anos	1691	6034	Acidente de trabalho nas instalações	Biológico	NA	#NULL!	Não Aplicável		Prestação de cuidados e apoio aos doentes / EADs	Outro desvio	Contacto por corrente eléctrica, temperatura, substância perigosa	Outro tipo de lesões	Extremidades superiores	Não	Até 7 dias	Inferior ou igual a 20 dias	Inferior ou igual a 30 dias	corte acidental com bisturi contaminado no 2º dedo da mão direita	T81.2	T81.2	XIX	Complicações de actos médicos e cirúrgicos
8932	Médico	Fem	Cirurgia	Outros	Ensino Superior	4	4 a 6 anos	1693	8932	Acidente de trabalho nas instalações	Biológico	NA	#NULL!	Não Aplicável		Prestação de cuidados e apoio aos doentes / EADs	Outro desvio	Contacto com agente material cortante, afiado, áspero	Feridas e lesões superficiais	Extremidades superiores	Não	Até 7 dias	Inferior ou igual a 20 dias	Inferior ou igual a 30 dias	picada acidental com agulha de sutura no primeiro dedo da mão direita	T81.2	T81.2	XIX	Complicações de actos médicos e cirúrgicos
1558	Enfermagem	Fem	Cirurgia	Contrato Permanente	Ensino Superior	7	7 a 10 anos	1689	1558	Acidente de trabalho nas instalações	Biológico	NA	#NULL!	Não Aplicável		Prestação de cuidados e apoio aos doentes / EADs	Desvio por transbordo, derrubamento, fuga, escoamento, vaporização, emissão	Contacto por corrente eléctrica, temperatura, substância perigosa	Outro tipo de lesões	Cabeça	Não	Até 7 dias	Inferior ou igual a 20 dias	Inferior ou igual a 30 dias	splash de gotícula de secreções respiratórias de doente para OD	X58	X58	XX	Splash
6183	Assistente Operacional	Masc	Serviços de Apoio e Suporte	Contrato Permanente	Até ao 3.º Ciclo	5	4 a 6 anos	1690	6183	Acidente de trabalho nas instalações	Biológico	NA	#NULL!	Não Aplicável		Tarefas de manutenção	Movimento do corpo sujeito a constrangimento físico	Constrangimento físico do corpo	Deslocações, entorses e distensões	Extremidades superiores	Não	Até 7 dias	Inferior ou igual a 20 dias	Inferior ou igual a 30 dias	distensao da mao direita após carregar bala de oxigénio	S63.7	S63.7	XIX	Lesões do punho e mão - lesões ósseas e ligamentares
60547	Enfermagem	Fem	Medicina	Função Pública	Ensino Superior	6	4 a 6 anos	1695	60547	Acidente de trabalho nas instalações	Músculo-esquelético	Parcial	30	Não Aplicável		Prestação de cuidados e apoio aos doentes / EADs	Movimento do corpo sujeito a constrangimento físico	Constrangimento físico do corpo	Deslocações, entorses e distensões	Região dorsal e lombar, incl. coluna vertebral	Não	Superior a 30 dias	Superior a 20 dias	Superior a 30 dias	lombalgia após esforço	M54.5	M54.5	XIII	Dorsopatias – coluna lombar
7275	Médico	Masc	Cirurgia	Função Pública	Ensino Superior	35	Mais que 10 anos	1714	7275	Acidente de trabalho nas instalações	Músculo-esquelético	Absoluta	100	Não Aplicável		Prestação de cuidados e apoio aos doentes / EADs	Escorregamento ou hesitação com queda, queda de pessoa	Esmagamento em vertical ou horizontal contra objecto imóvel	Concussões e lesões internas	Extremidades superiores	Não	Superior a 30 dias	Superior a 20 dias	Superior a 30 dias	fratura umero direito – queda propria altura após tropeçar em pedal de laser	S42.3	S42.3	XIX	Lesões do ombro e do braço
8055	Enfermagem	Fem	Urgência e Medicina Intensiva	Contrato Permanente	Ensino Superior	4	4 a 6 anos	1697	8055	Acidente de trabalho nas instalações	Músculo-esquelético	NA	#NULL!	Não Aplicável		Prestação de cuidados e apoio aos doentes / EADs	Perda de controlo de máquina, meio de transporte - equipamento de movimentação, ferramenta, objecto	Pancada por objecto em movimento, colisão com	Concussões e lesões internas	Extremidades superiores	Não	Até 7 dias	Inferior ou igual a 20 dias	Inferior ou igual a 30 dias	escoriação do 4º e 5º dedo da mão direita – raspou com mão na tração esquelética	S60.8	S60.8	XIX	Lesões do punho e mão - superficiais
2526	Enfermagem	Fem	Pediatria	Contrato Permanente	Ensino Superior	6	4 a 6 anos	1696	2526	Acidente de trabalho nas instalações	Biológico	NA	#NULL!	Não Aplicável		Prestação de cuidados e apoio aos doentes / EADs	Outro desvio	Contacto com agente material cortante, afiado, áspero	Feridas e lesões superficiais	Extremidades superiores	Não	Até 7 dias	Inferior ou igual a 20 dias	Inferior ou igual a 30 dias	picada acidental agulha sc usada 3º dedo MD	T81.2	T81.2	XIX	Complicações de actos médicos e cirúrgicos
452	Médico	Fem	Medicina	Contrato Permanente	Ensino Superior	7	7 a 10 anos	1698	452	Acidente de trabalho nas instalações	Músculo-esquelético	Absoluta	100	Parcial	15	Não aplicável	Outro desvio	Outro contacto	Fracturas	Extremidades inferiores	Não	Superior a 30 dias	Superior a 20 dias	Superior a 30 dias	trauma do PD com fractura da falange distal do hállux	S92.4	S92.4	XIX	Lesões do tornozelo e pé - lesões ósseas e ligamentares
9569	Enfermagem	Fem	Medicina	Contrato Permanente	Ensino Superior	3	2 a 3 anos	1699	9569	Acidente de trabalho nas instalações	Químico/Outros	NA	#NULL!	Não Aplicável		Prestação de cuidados e apoio aos doentes / EADs	Desvio por transbordo, derrubamento, fuga, escoamento, vaporização, emissão	Contacto por corrente eléctrica, temperatura, substância perigosa	Queimaduras, escaldaduras, congelação	Outras partes do corpo	Não	Até 7 dias	Inferior ou igual a 20 dias	Inferior ou igual a 30 dias	contacto ocular com desinfectante	X58	X58	XX	Splash
1237	Enfermagem	Fem	Urgência e Medicina Intensiva	Contrato Permanente	Ensino Superior	8	7 a 10 anos	1736	1237	Acidente de trabalho nas instalações	Biológico	NA	#NULL!	Não Aplicável		Prestação de cuidados e apoio aos doentes / EADs	Desvio por transbordo, derrubamento, fuga, escoamento, vaporização, emissão	Contacto por corrente eléctrica, temperatura, substância perigosa	Outro tipo de lesões	Cabeça	Não	Até 7 dias	Inferior ou igual a 20 dias	Inferior ou igual a 30 dias	splash acidental sangue OE	X58	X58	XX	Splash
10116	Enfermagem	Fem	Cirurgia	Contrato Permanente	Ensino Superior	3	2 a 3 anos	1700	10116	Acidente de trabalho nas instalações	Biológico	NA	#NULL!	Não Aplicável		Outras	Outro desvio	Contacto com agente material cortante, afiado, áspero	Feridas e lesões superficiais	Extremidades superiores	Não	Até 7 dias	Inferior ou igual a 20 dias	Inferior ou igual a 30 dias	picada acidental com agulha	T81.2	T81.2	XIX	Complicações de actos médicos e cirúrgicos
2858	Assistente Operacional	Masc	Urgência e Medicina Intensiva	Contrato Permanente	Até ao 3.º Ciclo	6	4 a 6 anos	1701	2858	Acidente de trabalho nas instalações	Músculo-esquelético	NA	#NULL!	Não Aplicável		Tarefas de logística	Movimento do corpo sujeito a constrangimento físico	Constrangimento físico do corpo	Deslocações, entorses e distensões	Extremidades inferiores	Não	Até 7 dias	Inferior ou igual a 20 dias	Inferior ou igual a 30 dias	contusão joelho D	S80.0	S80.0	XIX	Lesões do joelho e perna - trauma directo
8214	Enfermagem	Fem	Pediatria	Função Pública	Ensino Superior	13	Mais que 10 anos	1730	8214	Acidente de trabalho nas instalações	Músculo-esquelético	Parcial	30	Não Aplicável		Não aplicável	Escorregamento ou hesitação com queda, queda de pessoa	Esmagamento em vertical ou horizontal contra objecto imóvel	Deslocações, entorses e distensões	Extremidades inferiores	Não	Até 7 dias	Inferior ou igual a 20 dias	Inferior ou igual a 30 dias	entorse tornozelo esquerdo	S93.4	S93.4	XIX	Lesões do tornozelo e pé - lesões ósseas e ligamentares
6145	Enfermagem	Fem	Ginecologia/Obstetrícia	Função Pública	Ensino Superior	15	Mais que 10 anos	1704	6145	Acidente de trabalho nas instalações	Químico/Outros	NA	#NULL!	Não Aplicável		Prestação de cuidados e apoio aos doentes / EADs	Desvio por transbordo, derrubamento, fuga, escoamento, vaporização, emissão	Contacto por corrente eléctrica, temperatura, substância perigosa	Feridas e lesões superficiais	Cabeça	Não	Até 7 dias	Inferior ou igual a 20 dias	Inferior ou igual a 30 dias	conjuntivite aguda após contacto com medicamento	H10.1	H10.1	VII	Splash
2611	Assistente Operacional	Fem	Urgência e Medicina Intensiva	Contrato Permanente	Até ao 3.º Ciclo	6	4 a 6 anos	1702	2611	Acidente de trabalho nas instalações	Químico/Outros	NA	#NULL!	Não Aplicável		Prestação de cuidados e apoio aos doentes / EADs	Surpresa, susto, violência, agressão, ameaça, presença	Mordedura, pontapé, etc.	Feridas e lesões superficiais	Tórax e órgãos torácicos	Não	Até 7 dias	Inferior ou igual a 20 dias	Inferior ou igual a 30 dias	agressão / joelhada	Y04	Y04	XX	Agressão
60614	Médico	Fem	Medicina	Função Pública	Ensino Superior	3	2 a 3 anos	1767	60614	Acidente in itinere	Químico/Outros	NA	#NULL!	Não Aplicável		Não aplicável	Sem informação	Sem informação	Deslocações, entorses e distensões	Pescoço, incl. coluna vertebral cervical	Não	Até 7 dias	Inferior ou igual a 20 dias	Inferior ou igual a 30 dias	acidente de viação-	V43	V43	XX	Acidentes de viação
7336	Médico	Fem	Urgência e Medicina Intensiva	Contrato Permanente	Ensino Superior	14	Mais que 10 anos	1705	7336	Acidente de trabalho nas instalações	Biológico	NA	#NULL!	Não Aplicável		Prestação de cuidados e apoio aos doentes / EADs	Outro desvio	Contacto com agente material cortante, afiado, áspero	Feridas e lesões superficiais	Extremidades superiores	Não	Até 7 dias	Inferior ou igual a 20 dias	Inferior ou igual a 30 dias	picada acidental com agulha cateter periférico no 4o dedo mao direita	T81.2	T81.2	XIX	Complicações de actos médicos e cirúrgicos
4995	Enfermagem	Fem	Urgência e Medicina Intensiva	Função Pública	Ensino Superior	18	Mais que 10 anos	1709	4995	Acidente de trabalho nas instalações	Biológico	NA	#NULL!	Não Aplicável		Prestação de cuidados e apoio aos doentes / EADs	Outro desvio	Contacto com agente material cortante, afiado, áspero	Feridas e lesões superficiais	Extremidades superiores	Não	Até 7 dias	Inferior ou igual a 20 dias	Inferior ou igual a 30 dias	picada acidental com agulha contaminada num dedo da mão	T81.2	T81.2	XIX	Complicações de actos médicos e cirúrgicos
628	Assistente Operacional	Fem	Cirurgia	Contrato Permanente	Até ao 3.º Ciclo	8	7 a 10 anos	1710	628	Acidente de trabalho nas instalações	Músculo-esquelético	Absoluta	100	Não Aplicável		Prestação de cuidados e apoio aos doentes / EADs	Movimento do corpo sujeito a constrangimento físico	Constrangimento físico do corpo	Deslocações, entorses e distensões	Região dorsal e lombar, incl. coluna vertebral	Não	Entre 7 e 30 dias	Superior a 20 dias	Inferior ou igual a 30 dias	lombalgia após esforço (mobilização de doente)	M54.5	M54.5	XIII	Dorsopatias – coluna lombar
2264	Administrativo	Masc	Serviços de Apoio e Suporte	Contrato Permanente	Ensino Superior	7	7 a 10 anos	1706	2264	Acidente de trabalho nas instalações	Músculo-esquelético	NA	#NULL!	Não Aplicável		Não aplicável	Escorregamento ou hesitação com queda, queda de pessoa	Esmagamento em vertical ou horizontal contra objecto imóvel	Concussões e lesões internas	Extremidades inferiores	Não	Até 7 dias	Inferior ou igual a 20 dias	Inferior ou igual a 30 dias	queda com trauma directo joelho E (sem#)	S80	S80	XIX	Lesões do joelho e perna - trauma directo
324	Médico	Masc	Cirurgia	Contrato Temporário	Ensino Superior	9	7 a 10 anos	1707	324	Acidente de trabalho nas instalações	Biológico	NA	#NULL!	Não Aplicável		Prestação de cuidados e apoio aos doentes / EADs	Outro desvio	Contacto com agente material cortante, afiado, áspero	Feridas e lesões superficiais	Extremidades superiores	Não	Até 7 dias	Inferior ou igual a 20 dias	Inferior ou igual a 30 dias	picada acidental 5º dedo MD com ponta de bisturi contaminada	T81.2	T81.2	XIX	Complicações de actos médicos e cirúrgicos
6666	Enfermagem	Fem	Urgência e Medicina Intensiva	Contrato Permanente	Ensino Superior	5	4 a 6 anos	1708	6666	Acidente de trabalho nas instalações	Biológico	NA	#NULL!	Não Aplicável		Prestação de cuidados e apoio aos doentes / EADs	Desvio por transbordo, derrubamento, fuga, escoamento, vaporização, emissão	Contacto por corrente eléctrica, temperatura, substância perigosa	Outro tipo de lesões	Cabeça	Não	Até 7 dias	Inferior ou igual a 20 dias	Inferior ou igual a 30 dias	salpico sangue/urina para o olho ao retirar fio guia nefrostomia	X58	X58	XX	Splash
6961	Assistente Operacional	Fem	Medicina	Contrato Permanente	Até ao 3.º Ciclo	14	Mais que 10 anos	1712	6961	Acidente de trabalho nas instalações	Músculo-esquelético	Absoluta	100	Parcial	10	Prestação de cuidados e apoio aos doentes / EADs	Movimento do corpo sujeito a constrangimento físico	Constrangimento físico do corpo	Deslocações, entorses e distensões	Pescoço, incl. coluna vertebral cervical	Não	Entre 7 e 30 dias	Superior a 20 dias	Inferior ou igual a 30 dias	cervicobraquialgia após esforço – transporte doente	M54.2	M54.2	XIII	Dorsopatias – coluna cervical
8906	Médico	Masc	Cirurgia	Contrato Temporário	Ensino Superior	4	4 a 6 anos	1717	8906	Acidente de trabalho nas instalações	Músculo-esquelético	Absoluta	100	Não Aplicável		Não aplicável	Movimento do corpor não sujeito a constrangimento físico	Constrangimento físico do corpo	Deslocações, entorses e distensões	Região dorsal e lombar, incl. coluna vertebral	Não	Entre 7 e 30 dias	Inferior ou igual a 20 dias	Inferior ou igual a 30 dias	dor lombar com irradiação para o MID após esforço	M54.4	M54.4	XIII	Dorsopatias – coluna lombar
4155	Assistente Operacional	Fem	Serviços de Apoio e Suporte	Função Pública	Até ao 3.º Ciclo	16	Mais que 10 anos	1713	4155	Acidente de trabalho nas instalações	Músculo-esquelético	Absoluta	100	Parcial		Tarefas de logística	Movimento do corpo sujeito a constrangimento físico	Constrangimento físico do corpo	Outro tipo de lesões	Região dorsal e lombar, incl. coluna vertebral	Não	Superior a 30 dias	Superior a 20 dias	Superior a 30 dias	lombalgia de esforço	M54.5	M54.5	XIII	Dorsopatias – coluna lombar
8173	Assistente Operacional	Fem	Urgência e Medicina Intensiva	Contrato Permanente	Até ao 3.º Ciclo	4	4 a 6 anos	1715	8173	Acidente de trabalho nas instalações	Músculo-esquelético	NA	#NULL!	Não Aplicável		Não aplicável	Ruptura, arrombamento, rebentamento, resvalamento, queda, desmoronamento	Esmagamento em vertical ou horizontal contra objecto imóvel	Concussões e lesões internas	Região dorsal e lombar, incl. coluna vertebral	Não	Até 7 dias	Inferior ou igual a 20 dias	Inferior ou igual a 30 dias	contusao coluna vertebral lombar	S30.0	S30.0	XIX	Lesões do abdómen, coluna lombar e bacia
7867	Enfermagem	Fem	Medicina Laboratorial	Contrato Permanente	Ensino Superior	4	4 a 6 anos	1716	7867	Acidente de trabalho nas instalações	Biológico	NA	#NULL!	Não Aplicável		Outras	Outro desvio	Contacto com agente material cortante, afiado, áspero	Feridas e lesões superficiais	Extremidades superiores	Não	Até 7 dias	Inferior ou igual a 20 dias	Inferior ou igual a 30 dias	picada acidental com agulha EV	T81.2	T81.2	XIX	Complicações de actos médicos e cirúrgicos
9712	Enfermagem	Fem	Cirurgia	Função Pública	Ensino Superior	12	Mais que 10 anos	1718	9712	Acidente de trabalho nas instalações	Químico/Outros	NA	#NULL!	Não Aplicável		Prestação de cuidados e apoio aos doentes / EADs	Desvio por transbordo, derrubamento, fuga, escoamento, vaporização, emissão	Contacto por corrente eléctrica, temperatura, substância perigosa	Feridas e lesões superficiais	Corpo inteiro e múltiplas partes	Não	Até 7 dias	Inferior ou igual a 20 dias	Inferior ou igual a 30 dias	contacto da região nasal e malar com nitrato de prata ( tatuagem?)	X59.9	X59.9	XX	Splash
8121	Enfermagem	Fem	Medicina	Função Pública	Ensino Superior	11	Mais que 10 anos	1722	8121	Acidente de trabalho nas instalações	Músculo-esquelético	Absoluta	100	Não Aplicável		Prestação de cuidados e apoio aos doentes / EADs	Movimento do corpo sujeito a constrangimento físico	Constrangimento físico do corpo	Deslocações, entorses e distensões	Região dorsal e lombar, incl. coluna vertebral	Não	Superior a 30 dias	Superior a 20 dias	Superior a 30 dias	lombalgia apos esforco – empurrar cadeirão	M54.5	M54.5	XIII	Dorsopatias – coluna lombar
60454	Assistente Operacional	Fem	Medicina	Função Pública	Até ao 3.º Ciclo	11	Mais que 10 anos	1724	60454	Acidente de trabalho nas instalações	Biológico	NA	#NULL!	Não Aplicável		Outras	Outro desvio	Contacto com agente material cortante, afiado, áspero	Feridas e lesões superficiais	Extremidades superiores	Não	Até 7 dias	Inferior ou igual a 20 dias	Inferior ou igual a 30 dias	picada acidental com agulh em saco do lixo	T81.2	T81.2	XIX	Complicações de actos médicos e cirúrgicos
4352	Enfermagem	Fem	Urgência e Medicina Intensiva	Função Pública	Ensino Superior	16	Mais que 10 anos	1720	4352	Acidente de trabalho nas instalações	Biológico	NA	#NULL!	Não Aplicável		Prestação de cuidados e apoio aos doentes / EADs	Outro desvio	Contacto com agente material cortante, afiado, áspero	Feridas e lesões superficiais	Extremidades superiores	Não	Até 7 dias	Inferior ou igual a 20 dias	Inferior ou igual a 30 dias	laceração superficial na 1ª falange do 5º dedo da mão direita por bisturi contaminado	T81.2	T81.2	XIX	Complicações de actos médicos e cirúrgicos
6157	Assistente Operacional	Fem	Pediatria	Contrato Permanente	Até ao 3.º Ciclo	5	4 a 6 anos	1725	6157	Acidente de trabalho nas instalações	Músculo-esquelético	Absoluta	100	Não Aplicável		Não aplicável	Escorregamento ou hesitação com queda, queda de pessoa	Esmagamento em vertical ou horizontal contra objecto imóvel	Deslocações, entorses e distensões	Extremidades inferiores	Não	Superior a 30 dias	Superior a 20 dias	Superior a 30 dias	entorse tornozelo direito	S93.4	S93.4	XIX	Lesões do tornozelo e pé - lesões ósseas e ligamentares
5978	Assistente Operacional	Fem	Cirurgia	Contrato Permanente	Até ao 3.º Ciclo	5	4 a 6 anos	1721	5978	Acidente de trabalho nas instalações	Biológico	NA	#NULL!	Não Aplicável		Outras	Outro desvio	Contacto com agente material cortante, afiado, áspero	Feridas e lesões superficiais	Extremidades superiores	Não	Até 7 dias	Inferior ou igual a 20 dias	Inferior ou igual a 30 dias	picada acidental no 2º dedo da mão esquerda com agulha	T81.2	T81.2	XIX	Complicações de actos médicos e cirúrgicos
10118	Enfermagem	Fem	Cirurgia	Contrato Permanente	Ensino Superior	3	2 a 3 anos	1719	10118	Acidente de trabalho nas instalações	Músculo-esquelético	NA	#NULL!	Não Aplicável		Não aplicável	Sem informação	Sem informação	Concussões e lesões internas	Região dorsal e lombar, incl. coluna vertebral	Não	Até 7 dias	Inferior ou igual a 20 dias	Inferior ou igual a 30 dias	acidente de viação- sem lesões	V43	V43	XX	Acidentes de viação
6274	Técnico	Fem	Serviços de Apoio e Suporte	Contrato Permanente	Ensino Superior	5	4 a 6 anos	1728	6274	Acidente de trabalho nas instalações	Músculo-esquelético	NA	#NULL!	Não Aplicável		Não aplicável	Escorregamento ou hesitação com queda, queda de pessoa	Esmagamento em vertical ou horizontal contra objecto imóvel	Concussões e lesões internas	Extremidades inferiores	Não	Até 7 dias	Inferior ou igual a 20 dias	Inferior ou igual a 30 dias	contusao do pé esquerdo	S90.3	S90.3	XIX	Lesões do tornozelo e pé - superficiais
5969	Assistente Operacional	Fem	Serviços de Apoio e Suporte	Função Pública	Ensino Secundário/Profissional	12	Mais que 10 anos	1726	5969	Acidente de trabalho nas instalações	Músculo-esquelético	NA	#NULL!	Não Aplicável		Não aplicável	Escorregamento ou hesitação com queda, queda de pessoa	Esmagamento em vertical ou horizontal contra objecto imóvel	Deslocações, entorses e distensões	Extremidades inferiores	Não	Até 7 dias	Inferior ou igual a 20 dias	Inferior ou igual a 30 dias	entorse tibiotársica esquerda por trauma indirecto	S93.4	S93.4	XIX	Lesões do tornozelo e pé - lesões ósseas e ligamentares
9525	Enfermagem	Fem	Medicina	Função Pública	Ensino Superior	12	Mais que 10 anos	1727	9525	Acidente de trabalho nas instalações	Biológico	NA	#NULL!	Não Aplicável		Prestação de cuidados e apoio aos doentes / EADs	Desvio por transbordo, derrubamento, fuga, escoamento, vaporização, emissão	Contacto por corrente eléctrica, temperatura, substância perigosa	Outro tipo de lesões	Cabeça	Não	Até 7 dias	Inferior ou igual a 20 dias	Inferior ou igual a 30 dias	contacto ocular com expectoração de doente ventilado	X58	X58	XX	Splash
277	Médico	Masc	Ginecologia/Obstetrícia	Contrato Permanente	Ensino Superior	9	7 a 10 anos	1731	277	Acidente de trabalho nas instalações	Biológico	NA	#NULL!	Não Aplicável		Prestação de cuidados e apoio aos doentes / EADs	Outro desvio	Contacto com agente material cortante, afiado, áspero	Feridas e lesões superficiais	Extremidades superiores	Não	Até 7 dias	Inferior ou igual a 20 dias	Inferior ou igual a 30 dias	picada acidental 1º dedo mão esquerda com agulha diatérmica não oca contaminada (doente VIH)	T81.2	T81.2	XIX	Complicações de actos médicos e cirúrgicos
10436	Enfermagem	Fem	Cirurgia	Contrato Permanente	Ensino Superior	2	2 a 3 anos	1729	10436	Acidente de trabalho nas instalações	Biológico	NA	#NULL!	Não Aplicável		Prestação de cuidados e apoio aos doentes / EADs	Outro desvio	Contacto com agente material cortante, afiado, áspero	Feridas e lesões superficiais	Extremidades superiores	Não	Até 7 dias	Inferior ou igual a 20 dias	Inferior ou igual a 30 dias	picada acidental com agulha	T81.2	T81.2	XIX	Complicações de actos médicos e cirúrgicos
3792	Assistente Operacional	Fem	Serviços de Apoio e Suporte	Contrato Permanente	Até ao 3.º Ciclo	6	4 a 6 anos	1732	3792	Acidente de trabalho nas instalações	Músculo-esquelético	Absoluta	100	Não Aplicável		Tarefas de logística	Movimento do corpo sujeito a constrangimento físico	Constrangimento físico do corpo	Deslocações, entorses e distensões	Região dorsal e lombar, incl. coluna vertebral	Não	Entre 7 e 30 dias	Inferior ou igual a 20 dias	Inferior ou igual a 30 dias	lombalgia de esforço	M54.5	M54.5	XIII	Dorsopatias – coluna lombar
7544	Enfermagem	Fem	Cirurgia	Função Pública	Ensino Superior	29	Mais que 10 anos	1733	7544	Acidente de trabalho nas instalações	Músculo-esquelético	NA	#NULL!	Não Aplicável		Tarefas de logística	Escorregamento ou hesitação com queda, queda de pessoa	Esmagamento em vertical ou horizontal contra objecto imóvel	Concussões e lesões internas	Extremidades superiores	Não	Até 7 dias	Inferior ou igual a 20 dias	Inferior ou igual a 30 dias	contusao antebraço direito – queda propria altura	S50.1	S50.1	XIX	Lesões do cotovelo e antebraço
2310	Assistente Operacional	Fem	Cirurgia	Contrato Permanente	Até ao 3.º Ciclo	11	Mais que 10 anos	1734	2310	Acidente de trabalho nas instalações	Músculo-esquelético	Absoluta	100	Parcial	20	Não aplicável	Ruptura, arrombamento, rebentamento, resvalamento, queda, desmoronamento	Esmagamento em vertical ou horizontal contra objecto imóvel	Concussões e lesões internas	Extremidades superiores	Não	Superior a 30 dias	Superior a 20 dias	Superior a 30 dias	queda com contusão joelho E anterior + D	S80.0	S80.0	XIX	Lesões do joelho e perna - trauma directo
1262	Assistente Operacional	Fem	Medicina	Contrato Permanente	Até ao 3.º Ciclo	8	7 a 10 anos	1768	1262	Acidente de trabalho nas instalações	Músculo-esquelético	NA	#NULL!	Não Aplicável		Prestação de cuidados e apoio aos doentes / EADs	Movimento do corpo sujeito a constrangimento físico	Constrangimento físico do corpo	Deslocações, entorses e distensões	Extremidades superiores	Não	Até 7 dias	Inferior ou igual a 20 dias	Inferior ou igual a 30 dias	omalgia D após posicionamento de doente	M75	M75	XIII	Lesões de tecidos moles – lesões tendinosas e sinoviais – lesões do ombro
9407	Administrativo	Fem	Medicina	Contrato Permanente	Até ao 3.º Ciclo	12	Mais que 10 anos	1738	9407	Acidente de trabalho nas instalações	Músculo-esquelético	Absoluta	100	Parcial	30	Não aplicável	Escorregamento ou hesitação com queda, queda de pessoa	Esmagamento em vertical ou horizontal contra objecto imóvel	Fracturas	Extremidades superiores	Não	Superior a 30 dias	Superior a 20 dias	Superior a 30 dias	fractura antebraço esquerdo após queda	S52.9	S52.9	XIX	Lesões do cotovelo e antebraço
5178	Assistente Operacional	Fem	Serviços de Apoio e Suporte	Função Pública	Até ao 3.º Ciclo	25	Mais que 10 anos	1735	5178	Acidente de trabalho nas instalações	Músculo-esquelético	Absoluta	100	Não Aplicável		Não aplicável	Escorregamento ou hesitação com queda, queda de pessoa	Esmagamento em vertical ou horizontal contra objecto imóvel	Deslocações, entorses e distensões	Extremidades inferiores	Não	Superior a 30 dias	Superior a 20 dias	Superior a 30 dias	entorse tibiotársica direita por trauma indirecto	S93.4	S93.4	XIX	Lesões do tornozelo e pé - lesões ósseas e ligamentares
7212	Enfermagem	Fem	Cirurgia	Contrato Permanente	Ensino Superior	5	4 a 6 anos	1740	7212	Acidente de trabalho nas instalações	Músculo-esquelético	Absoluta	100	Não Aplicável		Prestação de cuidados e apoio aos doentes / EADs	Movimento do corpo sujeito a constrangimento físico	Constrangimento físico do corpo	Deslocações, entorses e distensões	Região dorsal e lombar, incl. coluna vertebral	Não	Superior a 30 dias	Superior a 20 dias	Superior a 30 dias	lombalgia apos esforco – posicionamento utente	M54.5	M54.5	XIII	Dorsopatias – coluna lombar
2064	Enfermagem	Fem	Urgência e Medicina Intensiva	Função Pública	Ensino Superior	11	Mais que 10 anos	1741	2064	Acidente de trabalho nas instalações	Biológico	NA	#NULL!	Não Aplicável		Prestação de cuidados e apoio aos doentes / EADs	Outro desvio	Contacto com agente material cortante, afiado, áspero	Feridas e lesões superficiais	Extremidades superiores	Não	Até 7 dias	Inferior ou igual a 20 dias	Inferior ou igual a 30 dias	picada acidental 5º dedo ME agulha lumen	T81.2	T81.2	XIX	Complicações de actos médicos e cirúrgicos
9713	Enfermagem	Fem	Cirurgia	Contrato Permanente	Ensino Superior	12	Mais que 10 anos	1737	9713	Acidente de trabalho nas instalações	Músculo-esquelético	Absoluta	100	Parcial	20	Prestação de cuidados e apoio aos doentes / EADs	Movimento do corpo sujeito a constrangimento físico	Constrangimento físico do corpo	Deslocações, entorses e distensões	Região dorsal e lombar, incl. coluna vertebral	Não	Entre 7 e 30 dias	Inferior ou igual a 20 dias	Inferior ou igual a 30 dias	dorsalgia após esforço	M54.8	M54.8	XIII	Outras dorsopatias
60432	Enfermagem	Fem	Medicina	Função Pública	Até ao 3.º Ciclo	11	Mais que 10 anos	1739	60432	Acidente de trabalho nas instalações	Músculo-esquelético	NA	#NULL!	Não Aplicável		Prestação de cuidados e apoio aos doentes / EADs	Movimento do corpo sujeito a constrangimento físico	Constrangimento físico do corpo	Concussões e lesões internas	Extremidades superiores	Não	Até 7 dias	Inferior ou igual a 20 dias	Inferior ou igual a 30 dias	contusao da mao direita por trauma directo	S60.2	S60.2	XIX	Lesões do punho e mão - superficiais
9086	Médico	Masc	Medicina	Contrato Permanente	Ensino Superior	13	Mais que 10 anos	1742	9086	Acidente de trabalho nas instalações	Biológico	NA	#NULL!	Não Aplicável		Prestação de cuidados e apoio aos doentes / EADs	Outro desvio	Contacto com agente material cortante, afiado, áspero	Feridas e lesões superficiais	Extremidades superiores	Não	Até 7 dias	Inferior ou igual a 20 dias	Inferior ou igual a 30 dias	picada acidental com agulha de gasometria no 2ºdedo da mão direita	T81.2	T81.2	XIX	Complicações de actos médicos e cirúrgicos
2108	Enfermagem	Fem	Pediatria	Contrato Permanente	Ensino Superior	7	7 a 10 anos	1744	2108	Acidente de trabalho nas instalações	Músculo-esquelético	NA	#NULL!	Não Aplicável		Não aplicável	Escorregamento ou hesitação com queda, queda de pessoa	Esmagamento em vertical ou horizontal contra objecto imóvel	Deslocações, entorses e distensões	Extremidades inferiores	Não	Até 7 dias	Inferior ou igual a 20 dias	Inferior ou igual a 30 dias	entorse tornozelo E (marcha)	S93.4	S93.4	XIX	Lesões do tornozelo e pé - lesões ósseas e ligamentares
1428	Enfermagem	Fem	Cirurgia	Contrato Permanente	Ensino Superior	7	7 a 10 anos	1755	1428	Acidente de trabalho nas instalações	Biológico	NA	#NULL!	Não Aplicável		Prestação de cuidados e apoio aos doentes / EADs	Outro desvio	Contacto com agente material cortante, afiado, áspero	Feridas e lesões superficiais	Extremidades superiores	Não	Até 7 dias	Inferior ou igual a 20 dias	Inferior ou igual a 30 dias	picada acidental agulha oca 1º dedo MD	T81.2	T81.2	XIX	Complicações de actos médicos e cirúrgicos
1251	Enfermagem	Masc	Medicina Laboratorial	Contrato Permanente	Ensino Superior	8	7 a 10 anos	1748	1251	Acidente de trabalho nas instalações	Músculo-esquelético	Absoluta	100	Não Aplicável		Prestação de cuidados e apoio aos doentes / EADs	Movimento do corpo sujeito a constrangimento físico	Constrangimento físico do corpo	Deslocações, entorses e distensões	Região dorsal e lombar, incl. coluna vertebral	Não	Superior a 30 dias	Superior a 20 dias	Superior a 30 dias	lombalgia de esforço	M54.5	M54.5	XIII	Dorsopatias – coluna lombar
5795	Enfermagem	Fem	Cirurgia	Função Pública	Ensino Superior	11	Mais que 10 anos	1746	5795	Acidente de trabalho nas instalações	Músculo-esquelético	Absoluta	100	Não Aplicável		Prestação de cuidados e apoio aos doentes / EADs	Escorregamento ou hesitação com queda, queda de pessoa	Esmagamento em vertical ou horizontal contra objecto imóvel	Deslocações, entorses e distensões	Extremidades inferiores	Não	Entre 7 e 30 dias	Inferior ou igual a 20 dias	Inferior ou igual a 30 dias	picada acidental no 2º dedo da mão direita por agulha contaminada	T81.2	T81.2	XIX	Complicações de actos médicos e cirúrgicos
1408	Assistente Operacional	Fem	Cirurgia	Contrato Permanente	Até ao 3.º Ciclo	12	Mais que 10 anos	1745	1408	Acidente de trabalho nas instalações	Músculo-esquelético	Absoluta	100	Não Aplicável		Não aplicável	Escorregamento ou hesitação com queda, queda de pessoa	Esmagamento em vertical ou horizontal contra objecto imóvel	Feridas e lesões superficiais	Extremidades inferiores	Não	Entre 7 e 30 dias	Inferior ou igual a 20 dias	Inferior ou igual a 30 dias	contusão grade costal D após queda (sem#)	S20.2	S20.2	XIX	Lesões torácicas
246	Administrativo	Fem	Medicina	Contrato Permanente	Ensino Superior	9	7 a 10 anos	1747	246	Acidente in itinere	Químico/Outros	Absoluta	100	Parcial	10	Não aplicável	Outro desvio	Outro contacto	Sem informação	Tórax e órgãos torácicos	Não	Até 7 dias	Inferior ou igual a 20 dias	Inferior ou igual a 30 dias	acidente de viação no itinerário para o trabalho	V43	V43	XX	Acidentes de viação
1262	Assistente Operacional	Fem	Medicina	Contrato Permanente	Até ao 3.º Ciclo	8	7 a 10 anos	1752	1262	Acidente de trabalho nas instalações	Músculo-esquelético	Parcial	15	Não Aplicável		Prestação de cuidados e apoio aos doentes / EADs	Escorregamento ou hesitação com queda, queda de pessoa	Esmagamento em vertical ou horizontal contra objecto imóvel	Deslocações, entorses e distensões	Extremidades inferiores	Não	Superior a 30 dias	Superior a 20 dias	Superior a 30 dias	entorse tornozelo D (banho doente)	S93.4	S93.4	XIX	Lesões do tornozelo e pé - lesões ósseas e ligamentares
7569	Assistente Operacional	Fem	Medicina Laboratorial	Função Pública	Até ao 3.º Ciclo	26	Mais que 10 anos	1754	7569	Acidente de trabalho nas instalações	Músculo-esquelético	Absoluta	100	Não Aplicável		Não aplicável	Movimento do corpo sujeito a constrangimento físico	Outro contacto	Deslocações, entorses e distensões	Extremidades inferiores	Não	Entre 7 e 30 dias	Inferior ou igual a 20 dias	Inferior ou igual a 30 dias	entorse do tornozelo direito	S93.4	S93.4	XIX	Lesões do tornozelo e pé - lesões ósseas e ligamentares
4177	Assistente Operacional	Fem	Medicina	Contrato Permanente	Até ao 3.º Ciclo	5	4 a 6 anos	1749	4177	Acidente de trabalho nas instalações	Químico/Outros	Absoluta	100	Não Aplicável		Tarefas de logística	Desvio por transbordo, derrubamento, fuga, escoamento, vaporização, emissão	Contacto por corrente eléctrica, temperatura, substância perigosa	Queimaduras, escaldaduras, congelação	Extremidades superiores	Não	Até 7 dias	Inferior ou igual a 20 dias	Inferior ou igual a 30 dias	queimadura do 1º dedo da mão esquerda com água a ferver	T23.0	T23.0	XIX	Queimaduras
1200	Enfermagem	Fem	Urgência e Medicina Intensiva	Contrato Permanente	Ensino Superior	8	7 a 10 anos	1753	1200	Acidente de trabalho nas instalações	Biológico	NA	#NULL!	Não Aplicável		Prestação de cuidados e apoio aos doentes / EADs	Desvio por transbordo, derrubamento, fuga, escoamento, vaporização, emissão	Contacto por corrente eléctrica, temperatura, substância perigosa	Outro tipo de lesões	Cabeça	Não	Até 7 dias	Inferior ou igual a 20 dias	Inferior ou igual a 30 dias	splash de secreções purulentas para a mucosa ocular	X58	X58	XX	Splash
1797	Assistente Operacional	Fem	Cirurgia	Contrato Permanente	Ensino Secundário/Profissional	7	7 a 10 anos	1751	1797	Acidente de trabalho nas instalações	Químico/Outros	NA	#NULL!	Não Aplicável		Outras	Desvio por transbordo, derrubamento, fuga, escoamento, vaporização, emissão	Contacto por corrente eléctrica, temperatura, substância perigosa	Feridas e lesões superficiais	Cabeça	Não	Até 7 dias	Inferior ou igual a 20 dias	Inferior ou igual a 30 dias	splash acidental sterilium OE	X59.9	X59.9	XX	Splash
9474	Técnico	Fem	Medicina Laboratorial	Função Pública	Ensino Superior	12	Mais que 10 anos	1756	9474	Acidente in itinere	Químico/Outros	NA	#NULL!	Não Aplicável		Não aplicável	Escorregamento ou hesitação com queda, queda de pessoa	Esmagamento em vertical ou horizontal contra objecto imóvel	Deslocações, entorses e distensões	Região dorsal e lombar, incl. coluna vertebral	Não	Até 7 dias	Inferior ou igual a 20 dias	Inferior ou igual a 30 dias	contusão cotovelo esquerdo qeda	S50.0	S50.0	XIX	Lesões do cotovelo e antebraço
10035	Assistente Operacional	Fem	Serviços de Apoio e Suporte	Contrato Permanente	Ensino Secundário/Profissional	3	2 a 3 anos	1757	10035	Acidente de trabalho nas instalações	Biológico	NA	#NULL!	Não Aplicável		Outras	Outro desvio	Contacto com agente material cortante, afiado, áspero	Feridas e lesões superficiais	Extremidades superiores	Não	Até 7 dias	Inferior ou igual a 20 dias	Inferior ou igual a 30 dias	picada acidenal com fragmento de vidro de ampola de bcg	T81.2	T81.2	XIX	Complicações de actos médicos e cirúrgicos
1659	Médico	Fem	Urgência e Medicina Intensiva	Contrato Permanente	Ensino Superior	7	7 a 10 anos	1758	1659	Acidente de trabalho nas instalações	Biológico	NA	#NULL!	Não Aplicável		Prestação de cuidados e apoio aos doentes / EADs	Outro desvio	Contacto com agente material cortante, afiado, áspero	Feridas e lesões superficiais	Extremidades superiores	Não	Até 7 dias	Inferior ou igual a 20 dias	Inferior ou igual a 30 dias	corte acidental bisturi 2º dedo ME	T81.2	T81.2	XIX	Complicações de actos médicos e cirúrgicos
4517	Administrativo	Fem	Medicina Laboratorial	Função Pública	Até ao 3.º Ciclo	39	Mais que 10 anos	1764	4517	Acidente de trabalho nas instalações	Músculo-esquelético	Absoluta	100	Parcial		Não aplicável	Escorregamento ou hesitação com queda, queda de pessoa	Esmagamento em vertical ou horizontal contra objecto imóvel	Concussões e lesões internas	Extremidades superiores	Não	Até 7 dias	Inferior ou igual a 20 dias	Inferior ou igual a 30 dias	contusão cotovelo por trauma directo	S50.0	S50.0	XIX	Lesões do cotovelo e antebraço
969	Enfermagem	Masc	Medicina	Contrato Permanente	Ensino Superior	8	7 a 10 anos	1762	969	Acidente de trabalho nas instalações	Músculo-esquelético	Parcial	15	Não Aplicável		Prestação de cuidados e apoio aos doentes / EADs	Movimento do corpo sujeito a constrangimento físico	Esmagamento em vertical ou horizontal contra objecto imóvel	Deslocações, entorses e distensões	Extremidades inferiores	Não	Entre 7 e 30 dias	Inferior ou igual a 20 dias	Inferior ou igual a 30 dias	entorse tornozelo E	S93.4	S93.4	XIX	Lesões do tornozelo e pé - lesões ósseas e ligamentares
5220	Enfermagem	Fem	Urgência e Medicina Intensiva	Função Pública	Ensino Superior	16	Mais que 10 anos	1759	5220	Acidente de trabalho nas instalações	Biológico	NA	#NULL!	Não Aplicável		Prestação de cuidados e apoio aos doentes / EADs	Desvio por transbordo, derrubamento, fuga, escoamento, vaporização, emissão	Contacto por corrente eléctrica, temperatura, substância perigosa	Outro tipo de lesões	Cabeça	Não	Até 7 dias	Inferior ou igual a 20 dias	Inferior ou igual a 30 dias	contacto da pele do antebraço com sangue de doente VHC+	X58	X58	XX	Splash
4802	Assistente Operacional	Fem	Medicina	Função Pública	Até ao 3.º Ciclo	25	Mais que 10 anos	1761	4802	Acidente de trabalho nas instalações	Músculo-esquelético	Absoluta	100	Parcial		Prestação de cuidados e apoio aos doentes / EADs	Movimento do corpo sujeito a constrangimento físico	Constrangimento físico do corpo	Deslocações, entorses e distensões	Região dorsal e lombar, incl. coluna vertebral	Não	Entre 7 e 30 dias	Inferior ou igual a 20 dias	Inferior ou igual a 30 dias	lombalgia de esforço	M54.5	M54.5	XIII	Dorsopatias – coluna lombar
6663	Enfermagem	Fem	Medicina	Função Pública	Ensino Superior	14	Mais que 10 anos	1763	6663	Acidente de trabalho nas instalações	Biológico	NA	#NULL!	Não Aplicável		Prestação de cuidados e apoio aos doentes / EADs	Outro desvio	Contacto com agente material cortante, afiado, áspero	Feridas e lesões superficiais	Extremidades superiores	Não	Até 7 dias	Inferior ou igual a 20 dias	Inferior ou igual a 30 dias	picada acidental com agulha EV no 2º dedo mao dir.	T81.2	T81.2	XIX	Complicações de actos médicos e cirúrgicos
6651	Enfermagem	Fem	Medicina	Função Pública	Ensino Superior	14	Mais que 10 anos	1766	6651	Acidente de trabalho nas instalações	Químico/Outros	Absoluta	100	Não Aplicável		Prestação de cuidados e apoio aos doentes / EADs	Desvio por transbordo, derrubamento, fuga, escoamento, vaporização, emissão	Contacto por corrente eléctrica, temperatura, substância perigosa	Envenenamento (intoxicações), infecções	Outras partes do corpo	Não	Até 7 dias	Inferior ou igual a 20 dias	Inferior ou igual a 30 dias	sem diagnóstico				Missings de informação
7335	Assistente Operacional	Fem	Medicina Laboratorial	Contrato Permanente	Até ao 3.º Ciclo	4	4 a 6 anos	1770	7335	Acidente de trabalho nas instalações	Biológico	NA	#NULL!	Não Aplicável		Tarefas de logística	Escorregamento ou hesitação com queda, queda de pessoa	Esmagamento em vertical ou horizontal contra objecto imóvel	Concussões e lesões internas	Tórax e órgãos torácicos	Não	Até 7 dias	Inferior ou igual a 20 dias	Inferior ou igual a 30 dias	contusao grade costal direita após queda	S20.2	S20.2	XIX	Lesões torácicas
1768	Enfermagem	Fem	Cirurgia	Contrato Permanente	Ensino Superior	7	7 a 10 anos	1769	1768	Acidente de trabalho nas instalações	Biológico	NA	#NULL!	Não Aplicável		Outras	Outro desvio	Contacto com agente material cortante, afiado, áspero	Feridas e lesões superficiais	Extremidades superiores	Não	Até 7 dias	Inferior ou igual a 20 dias	Inferior ou igual a 30 dias	picada acidental agulha lúmen dedo médio ME	T81.2	T81.2	XIX	Complicações de actos médicos e cirúrgicos
6539	Assistente Operacional	Fem	Serviços de Apoio e Suporte	Função Pública	Ensino Superior	10	7 a 10 anos	1772	6539	Acidente de trabalho nas instalações	Músculo-esquelético	NA	#NULL!	Não Aplicável		Tarefas de logística	Movimento do corpo sujeito a constrangimento físico	Constrangimento físico do corpo	Deslocações, entorses e distensões	Extremidades superiores	Não	Até 7 dias	Inferior ou igual a 20 dias	Inferior ou igual a 30 dias	distensao ombro esquerdo – a limpar chão com esfregona	M75	M75	XIII	Lesões de tecidos moles – lesões tendinosas e sinoviais – lesões do ombro
7192	Enfermagem	Fem	Pediatria	Função Pública	Ensino Superior	31	Mais que 10 anos	1773	7192	Acidente de trabalho nas instalações	Músculo-esquelético	NA	#NULL!	Não Aplicável		Prestação de cuidados e apoio aos doentes / EADs	Escorregamento ou hesitação com queda, queda de pessoa	Esmagamento em vertical ou horizontal contra objecto imóvel	Concussões e lesões internas	Extremidades superiores	Não	Até 7 dias	Inferior ou igual a 20 dias	Inferior ou igual a 30 dias	contusao mao esquerda – queda propria altura	S60.2	S60.2	XIX	Lesões do punho e mão - superficiais
1507	Enfermagem	Fem	Cirurgia	Contrato Permanente	Ensino Superior	7	7 a 10 anos	1771	1507	Acidente de trabalho nas instalações	Músculo-esquelético	Absoluta	100	Parcial	10	Prestação de cuidados e apoio aos doentes / EADs	Escorregamento ou hesitação com queda, queda de pessoa	Esmagamento em vertical ou horizontal contra objecto imóvel	Concussões e lesões internas	Extremidades inferiores	Não	Superior a 30 dias	Superior a 20 dias	Superior a 30 dias	entorse JE (queda)	S83	S83	XIX	Lesões articulares do joelho; ruptura ligamentar no joelho/perna
7060	Enfermagem	Masc	Medicina	Contrato Permanente	Ensino Superior	5	4 a 6 anos	1776	7060	Acidente in itinere	Químico/Outros	NA	#NULL!	Não Aplicável		Não aplicável	Sem informação	Sem informação	Concussões e lesões internas	Extremidades superiores	Não	Até 7 dias	Inferior ou igual a 20 dias	Inferior ou igual a 30 dias	contusao 3o dedo mao esq.	S60.0	S60.0	XIX	Lesões do punho e mão - superficiais
4794	Assistente Operacional	Fem	Medicina	Função Pública	Até ao 3.º Ciclo	23	Mais que 10 anos	1775	4794	Acidente de trabalho nas instalações	Músculo-esquelético	Absoluta	100	Parcial		Tarefas de logística	Escorregamento ou hesitação com queda, queda de pessoa	Esmagamento em vertical ou horizontal contra objecto imóvel	Outro tipo de lesões	Outras partes do corpo	Não	Superior a 30 dias	Superior a 20 dias	Superior a 30 dias	ruptura muscular (coxa) não traumática	M62.1	M62.1	XIII	Lesões de tecidos moles – lesões musculares
9508	Enfermagem	Fem	Cirurgia	Função Pública	Ensino Superior	12	Mais que 10 anos	1777	9508	Acidente de trabalho nas instalações	Biológico	NA	#NULL!	Não Aplicável		Prestação de cuidados e apoio aos doentes / EADs	Outro desvio	Contacto com agente material cortante, afiado, áspero	Feridas e lesões superficiais	Extremidades superiores	Não	Até 7 dias	Inferior ou igual a 20 dias	Inferior ou igual a 30 dias	contacto com sangue na pele, não usava luvas, sem lesões ou picadas	X58	X58	XX	Splash
3460	Assistente Operacional	Masc	Serviços de Apoio e Suporte	Contrato Permanente	Até ao 3.º Ciclo	6	4 a 6 anos	1779	3460	Acidente in itinere	Químico/Outros	Absoluta	100	Não Aplicável		Trabalho informático e administrativo	Escorregamento ou hesitação com queda, queda de pessoa	Esmagamento em vertical ou horizontal contra objecto imóvel	Outro tipo de lesões	Outras partes do corpo	Não	Entre 7 e 30 dias	Inferior ou igual a 20 dias	Inferior ou igual a 30 dias	contusão joelho direito	S80.0	S80.0	XIX	Lesões do joelho e perna - trauma directo
4108	Enfermagem	Fem	Cirurgia	Função Pública	Ensino Superior	16	Mais que 10 anos	1778	4108	Acidente de trabalho nas instalações	Músculo-esquelético	NA	#NULL!	Não Aplicável		Não aplicável	Escorregamento ou hesitação com queda, queda de pessoa	Esmagamento em vertical ou horizontal contra objecto imóvel	Concussões e lesões internas	Outras partes do corpo	Não	Até 7 dias	Inferior ou igual a 20 dias	Inferior ou igual a 30 dias	contusão do membro superior direito por trauma directo	T11.0	T11.0	XIX	Lesões múltiplas, politrauma
10235	Enfermagem	Fem	Urgência e Medicina Intensiva	Contrato Permanente	Ensino Superior	3	2 a 3 anos	1785	10235	Acidente de trabalho nas instalações	Músculo-esquelético	Absoluta	100	Não Aplicável		Prestação de cuidados e apoio aos doentes / EADs	Movimento do corpo sujeito a constrangimento físico	Constrangimento físico do corpo	Deslocações, entorses e distensões	Região dorsal e lombar, incl. coluna vertebral	Não	Até 7 dias	Inferior ou igual a 20 dias	Inferior ou igual a 30 dias	lombociatalgia após esforço	M54.4	M54.4	XIII	Dorsopatias – coluna lombar
9764	Assistente Operacional	Fem	Cirurgia	Contrato Permanente	Até ao 3.º Ciclo	12	Mais que 10 anos	1780	9764	Acidente de trabalho nas instalações	Músculo-esquelético	Absoluta	100	Não Aplicável		Prestação de cuidados e apoio aos doentes / EADs	Movimento do corpo sujeito a constrangimento físico	Constrangimento físico do corpo	Outro tipo de lesões	Extremidades superiores	Não	Superior a 30 dias	Superior a 20 dias	Superior a 30 dias	entorse da eminencia tenar esquerda a posicionar doente	S63.7	M77	XIII	Lesões de tecidos moles – lesões tendinosas e sinoviais – outras entesopatias do MS e MI
1047	Médico	Masc	Cirurgia	Contrato Permanente	Ensino Superior	8	7 a 10 anos	1781	1047	Acidente de trabalho nas instalações	Biológico	NA	#NULL!	Não Aplicável		Prestação de cuidados e apoio aos doentes / EADs	Outro desvio	Contacto com agente material cortante, afiado, áspero	Feridas e lesões superficiais	Extremidades superiores	Não	Até 7 dias	Inferior ou igual a 20 dias	Inferior ou igual a 30 dias	picada acidental 2º dedo ME com agulha	T81.2	T81.2	XIX	Complicações de actos médicos e cirúrgicos
5215	Enfermagem	Fem	Cirurgia	Função Pública	Ensino Superior	17	Mais que 10 anos	1782	5215	Acidente de trabalho nas instalações	Músculo-esquelético	Absoluta	100	Não Aplicável		Prestação de cuidados e apoio aos doentes / EADs	Movimento do corpo sujeito a constrangimento físico	Constrangimento físico do corpo	Deslocações, entorses e distensões	Região dorsal e lombar, incl. coluna vertebral	Não	Entre 7 e 30 dias	Superior a 20 dias	Inferior ou igual a 30 dias	lombalgia de esforço	M54.5	M54.5	XIII	Dorsopatias – coluna lombar
747	Enfermagem	Fem	Cirurgia	Contrato Permanente	Ensino Superior	8	7 a 10 anos	1783	747	Acidente de trabalho nas instalações	Músculo-esquelético	Absoluta	100	Não Aplicável		Tarefas de logística	Perda de controlo de máquina, meio de transporte - equipamento de movimentação, ferramenta, objecto	Esmagamento em vertical ou horizontal contra objecto imóvel	Concussões e lesões internas	Extremidades superiores	Não	Até 7 dias	Inferior ou igual a 20 dias	Inferior ou igual a 30 dias	queda com contusão da ME / punho (rx sem alts)	S60.2	S60.2	XIX	Lesões do punho e mão - superficiais
3805	Assistente Operacional	Fem	Serviços de Apoio e Suporte	Contrato Permanente	Até ao 3.º Ciclo	6	4 a 6 anos	1784	3805	Acidente de trabalho nas instalações	Músculo-esquelético	Absoluta	100	Parcial	15	Tarefas de logística	Ruptura, arrombamento, rebentamento, resvalamento, queda, desmoronamento	Pancada por objecto em movimento, colisão com	Concussões e lesões internas	Extremidades superiores	Não	Superior a 30 dias	Superior a 20 dias	Superior a 30 dias	fractura da base da 3ª falange do 5ºdedo da mão esquerda por traumatismo	S62.6	S62.6	XIX	Lesões do punho e mão - lesões ósseas e ligamentares
8354	Assistente Operacional	Fem	Medicina Laboratorial	Contrato Permanente	Ensino Secundário/Profissional	4	4 a 6 anos	1786	8354	Acidente de trabalho nas instalações	Músculo-esquelético	Absoluta	100	Não Aplicável		Outras	Ruptura, arrombamento, rebentamento, resvalamento, queda, desmoronamento	Esmagamento em vertical ou horizontal contra objecto imóvel	Concussões e lesões internas	Outras partes do corpo	Não	Superior a 30 dias	Superior a 20 dias	Superior a 30 dias	contusao regiao nadegueira direita – queda própria altura	S30.0	S30.0	XIX	Lesões do abdómen, coluna lombar e bacia
2891	Enfermagem	Fem	Medicina	Contrato Permanente	Ensino Superior	6	4 a 6 anos	1787	2891	Acidente de trabalho nas instalações	Biológico	NA	100	Não Aplicável		Prestação de cuidados e apoio aos doentes / EADs	Outro desvio	Contacto com agente material cortante, afiado, áspero	Feridas e lesões superficiais	Extremidades superiores	Não	Até 7 dias	Inferior ou igual a 20 dias	Inferior ou igual a 30 dias	picada acidental agulha oca usada antebraço MSE	T81.2	T81.2	XIX	Complicações de actos médicos e cirúrgicos
9644	Enfermagem	Fem	Cirurgia	Função Pública	Ensino Superior	12	Mais que 10 anos	1789	9644	Acidente in itinere	Músculo-esquelético	Absoluta	100	Não Aplicável		Prestação de cuidados e apoio aos doentes / EADs	Movimento do corpo sujeito a constrangimento físico	Constrangimento físico do corpo	Deslocações, entorses e distensões	Região dorsal e lombar, incl. coluna vertebral	Não	Entre 7 e 30 dias	Inferior ou igual a 20 dias	Inferior ou igual a 30 dias	dorsolombalgia após esforço	M54.5	M54.5	XIII	Dorsopatias – coluna lombar
6700	Enfermagem	Fem	Medicina	Função Pública	Ensino Superior	33	Mais que 10 anos	1788	6700	Acidente de trabalho nas instalações	Músculo-esquelético	NA	#NULL!	Não Aplicável		Prestação de cuidados e apoio aos doentes / EADs	Movimento do corpo sujeito a constrangimento físico	Contacto com agente material cortante, afiado, áspero	Feridas e lesões superficiais	Cabeça	Não	Até 7 dias	Inferior ou igual a 20 dias	Inferior ou igual a 30 dias	TCE ligeiro, comlesao cortocontusa supraciliar dta. - embateu persiana janela	S06.0	S06.0	XIX	Traumatismo crânio-encefálico
3924	Técnico	Fem	Medicina Laboratorial	Função Pública	Até ao 3.º Ciclo	40	Mais que 10 anos	1790	3924	Acidente de trabalho nas instalações	Músculo-esquelético	Absoluta	100	Não Aplicável		Não aplicável	Surpresa, susto, violência, agressão, ameaça, presença	Esmagamento em vertical ou horizontal contra objecto imóvel	Fracturas	Extremidades superiores	Não	Superior a 30 dias	Superior a 20 dias	Superior a 30 dias	contusão do 3º dedo da mão direita	S60.0	S60.0	XIX	Lesões do punho e mão - superficiais
9638	Enfermagem	Fem	Imagiologia	Função Pública	Ensino Superior	25	Mais que 10 anos	1794	9638	Acidente de trabalho nas instalações	Músculo-esquelético	Absoluta	100	Parcial		Outras	Escorregamento ou hesitação com queda, queda de pessoa	Esmagamento em vertical ou horizontal contra objecto imóvel	Outro tipo de lesões	Extremidades superiores	Não	Superior a 30 dias	Superior a 20 dias	Superior a 30 dias	avulsão de ligamentos do polegar direito após queda	S63.4	S63.4	XIX	Lesões do punho e mão - lesões ósseas e ligamentares
1104	Médico	Fem	Urgência e Medicina Intensiva	Função Pública	Ensino Superior	22	Mais que 10 anos	1792	1104	Acidente de trabalho nas instalações	Biológico	NA	#NULL!	Não Aplicável		Prestação de cuidados e apoio aos doentes / EADs	Outro desvio	Contacto com agente material cortante, afiado, áspero	Feridas e lesões superficiais	Extremidades superiores	Não	Até 7 dias	Inferior ou igual a 20 dias	Inferior ou igual a 30 dias	picada acidental agulha oca	T81.2	T81.2	XIX	Complicações de actos médicos e cirúrgicos
10241	Assistente Operacional	Masc	Serviços de Apoio e Suporte	Contrato Permanente	Ensino Secundário/Profissional	2	2 a 3 anos	1791	10241	Acidente de trabalho nas instalações	Músculo-esquelético	Absoluta	100	Não Aplicável		Tarefas de logística	Movimento do corpo sujeito a constrangimento físico	Constrangimento físico do corpo	Deslocações, entorses e distensões	Região dorsal e lombar, incl. coluna vertebral	Não	Até 7 dias	Inferior ou igual a 20 dias	Inferior ou igual a 30 dias	lombalgia após esforço	M54.5	M54.5	XIII	Dorsopatias – coluna lombar
883	Enfermagem	Fem	Imagiologia	Função Pública	Ensino Superior	20	Mais que 10 anos	1793	883	Acidente de trabalho nas instalações	Músculo-esquelético	Parcial	30	Não Aplicável		Não aplicável	Ruptura, arrombamento, rebentamento, resvalamento, queda, desmoronamento	Esmagamento em vertical ou horizontal contra objecto imóvel	Concussões e lesões internas	Extremidades superiores	Não	Até 7 dias	Inferior ou igual a 20 dias	Inferior ou igual a 30 dias	queda com contusão do ombro D	S40.0	S40.0	XIX	Lesões do ombro e do braço
2701	Enfermagem	Fem	Medicina	Contrato Permanente	Ensino Superior	11	Mais que 10 anos	1795	2701	Acidente de trabalho nas instalações	Músculo-esquelético	NA	#NULL!	Não Aplicável		Prestação de cuidados e apoio aos doentes / EADs	Movimento do corpo sujeito a constrangimento físico	Constrangimento físico do corpo	Deslocações, entorses e distensões	Região dorsal e lombar, incl. coluna vertebral	Não	Até 7 dias	Inferior ou igual a 20 dias	Inferior ou igual a 30 dias	lombalgia após esforço (levante doente)	M54.5	M54.5	XIII	Dorsopatias – coluna lombar
5898	Enfermagem	Masc	Cirurgia	Função Pública	Ensino Superior	16	Mais que 10 anos	1796	5898	Acidente de trabalho nas instalações	Músculo-esquelético	Parcial	10	Não Aplicável		Prestação de cuidados e apoio aos doentes / EADs	Movimento do corpo sujeito a constrangimento físico	Constrangimento físico do corpo	Deslocações, entorses e distensões	Extremidades superiores	Não	Até 7 dias	Inferior ou igual a 20 dias	Inferior ou igual a 30 dias	contusão do 2º dedo da mão esquerda	S60.0	S60.0	XIX	Lesões do punho e mão - superficiais
1622	Médico	Fem	Medicina	Contrato Permanente	Ensino Superior	7	7 a 10 anos	1797	1622	Acidente de trabalho nas instalações	Biológico	NA	#NULL!	Não Aplicável		Prestação de cuidados e apoio aos doentes / EADs	Outro desvio	Contacto com agente material cortante, afiado, áspero	Feridas e lesões superficiais	Extremidades superiores	Não	Até 7 dias	Inferior ou igual a 20 dias	Inferior ou igual a 30 dias	picada acidental agulha im contaminada polegar E	T81.2	T81.2	XIX	Complicações de actos médicos e cirúrgicos
1597	Assistente Operacional	Fem	Medicina	Contrato Permanente	Até ao 3.º Ciclo	7	7 a 10 anos	1798	1597	Acidente de trabalho nas instalações	Músculo-esquelético	Absoluta	100	Parcial	30	Prestação de cuidados e apoio aos doentes / EADs	Movimento do corpo sujeito a constrangimento físico	Constrangimento físico do corpo	Deslocações, entorses e distensões	Extremidades superiores	Não	Superior a 30 dias	Superior a 20 dias	Superior a 30 dias	omalgia E pós-esforço	M75	M75	XIII	Lesões de tecidos moles – lesões tendinosas e sinoviais – lesões do ombro
7533	Enfermagem	Fem	Pediatria	Função Pública	Ensino Superior	29	Mais que 10 anos	1800	7533	Acidente in itinere	Químico/Outros	Absoluta	100	Não Aplicável		Não aplicável	Escorregamento ou hesitação com queda, queda de pessoa	Esmagamento em vertical ou horizontal contra objecto imóvel	Fracturas	Outras partes do corpo	Não	Até 7 dias	Inferior ou igual a 20 dias	Inferior ou igual a 30 dias	fratura da tacícula radial esq. - queda própria altura	S52.1	S52.1	XIX	Lesões do cotovelo e antebraço
3090	Assistente Operacional	Fem	Cirurgia	Função Pública	Ensino Secundário/Profissional	17	Mais que 10 anos	1799	3090	Acidente de trabalho nas instalações	Biológico	NA	#NULL!	Não Aplicável		Outras	Outro desvio	Contacto por corrente eléctrica, temperatura, substância perigosa	Feridas e lesões superficiais	Extremidades superiores	Não	Até 7 dias	Inferior ou igual a 20 dias	Inferior ou igual a 30 dias	picada acidental 4º dedo MD material gengivectomia	T81.2	T81.2	XIX	Complicações de actos médicos e cirúrgicos
3464	Enfermagem	Fem	Cirurgia	Contrato Permanente	Ensino Superior	6	4 a 6 anos	1802	3464	Acidente de trabalho nas instalações	Biológico	NA	#NULL!	Não Aplicável		Prestação de cuidados e apoio aos doentes / EADs	Outro desvio	Contacto com agente material cortante, afiado, áspero	Feridas e lesões superficiais	Extremidades superiores	Não	Até 7 dias	Inferior ou igual a 20 dias	Inferior ou igual a 30 dias	picada por agulha sub-cutânea no 2º dedo da mão esquerda	T81.2	T81.2	XIX	Complicações de actos médicos e cirúrgicos
6583	Assistente Operacional	Masc	Medicina Laboratorial	Contrato Permanente	Ensino Secundário/Profissional	11	Mais que 10 anos	1801	6583	Acidente de trabalho nas instalações	Músculo-esquelético	NA	#NULL!	Não Aplicável		Tarefas de logística	Movimento do corpo sujeito a constrangimento físico	Constrangimento físico do corpo	Deslocações, entorses e distensões	Região dorsal e lombar, incl. coluna vertebral	Não	Até 7 dias	Inferior ou igual a 20 dias	Inferior ou igual a 30 dias	lombalgia apos esforço – elevar uma caixa	M54.5	M54.5	XIII	Dorsopatias – coluna lombar
60385	Administrativo	Fem	Urgência e Medicina Intensiva	Função Pública	Ensino Secundário/Profissional	12	Mais que 10 anos	1803	60385	Acidente de trabalho nas instalações	Músculo-esquelético	Absoluta	100	Não Aplicável		Prestação de cuidados e apoio aos doentes / EADs	Escorregamento ou hesitação com queda, queda de pessoa	Esmagamento em vertical ou horizontal contra objecto imóvel	Fracturas	Extremidades superiores	Não	Entre 7 e 30 dias	Inferior ou igual a 20 dias	Inferior ou igual a 30 dias	fractura do trapezio apos queda	S62.0	S62.0	XIX	Lesões do punho e mão - lesões ósseas e ligamentares
4158	Assistente Operacional	Fem	Urgência e Medicina Intensiva	Função Pública	Até ao 3.º Ciclo	23	Mais que 10 anos	1805	4158	Acidente in itinere	Químico/Outros	NA	#NULL!	Não Aplicável		Não aplicável	Perda de controlo de máquina, meio de transporte - equipamento de movimentação, ferramenta, objecto	Esmagamento em vertical ou horizontal contra objecto imóvel	Feridas e lesões superficiais	Extremidades superiores	Não	Até 7 dias	Inferior ou igual a 20 dias	Inferior ou igual a 30 dias	contusão mão esquerda por trauma directo	S60.2	S60.2	XIX	Lesões do punho e mão - superficiais
9312	Assistente Operacional	Fem	Medicina	Contrato Permanente	Até ao 3.º Ciclo	12	Mais que 10 anos	1804	9312	Acidente in itinere	Químico/Outros	Absoluta	100	Parcial	20	Não aplicável	Escorregamento ou hesitação com queda, queda de pessoa	Sem informação	Concussões e lesões internas	Extremidades inferiores	Não	Superior a 30 dias	Superior a 20 dias	Superior a 30 dias	contusão do joelho esquerdo a sair do autocarro	S80	S80	XIX	Lesões do joelho e perna - trauma directo
3096	Assistente Operacional	Masc	Serviços de Apoio e Suporte	Função Pública	Até ao 3.º Ciclo	17	Mais que 10 anos	1806	3096	Acidente de trabalho nas instalações	Músculo-esquelético	Absoluta	100	Parcial		Tarefas de logística	Movimento do corpo sujeito a constrangimento físico	Constrangimento físico do corpo	Deslocações, entorses e distensões	Outras partes do corpo	Não	Superior a 30 dias	Superior a 20 dias	Superior a 30 dias	entorse joelho E, ao caminhar (sem#)	S83	S83	XIX	Lesões articulares do joelho; ruptura ligamentar no joelho/perna
3676	Assistente Operacional	Fem	Cirurgia	Contrato Permanente	Até ao 3.º Ciclo	6	4 a 6 anos	1808	3676	Acidente de trabalho nas instalações	Músculo-esquelético	Absoluta	100	Não Aplicável		Tarefas de logística	Movimento do corpo sujeito a constrangimento físico	Constrangimento físico do corpo	Deslocações, entorses e distensões	Região dorsal e lombar, incl. coluna vertebral	Não	Entre 7 e 30 dias	Superior a 20 dias	Inferior ou igual a 30 dias	lombalgia de esforço	M54.5	M54.5	XIII	Dorsopatias – coluna lombar
4163	Assistente Operacional	Masc	Urgência e Medicina Intensiva	Função Pública	Até ao 3.º Ciclo	16	Mais que 10 anos	1810	4163	Acidente de trabalho nas instalações	Músculo-esquelético	NA	#NULL!	Não Aplicável		Tarefas de logística	Ruptura, arrombamento, rebentamento, resvalamento, queda, desmoronamento	Esmagamento em vertical ou horizontal contra objecto imóvel	Concussões e lesões internas	Extremidades inferiores	Não	Até 7 dias	Inferior ou igual a 20 dias	Inferior ou igual a 30 dias	contusão do hallux direito com perda de unha por trauma directo	S90.2	S90.2	XIX	Lesões do tornozelo e pé - superficiais
143	Assistente Operacional	Fem	Medicina	Contrato Permanente	Ensino Secundário/Profissional	9	7 a 10 anos	1809	143	Acidente de trabalho nas instalações	Biológico	NA	#NULL!	Não Aplicável		Outras	Outro desvio	Contacto com agente material cortante, afiado, áspero	Feridas e lesões superficiais	Extremidades superiores	Não	Até 7 dias	Inferior ou igual a 20 dias	Inferior ou igual a 30 dias	picada acidental 2º dedo mão esquerda com agulha oca que estava em contentor	T81.2	T81.2	XIX	Complicações de actos médicos e cirúrgicos
10873	Médico	Masc	Serviços de Apoio e Suporte	Contrato Temporário	Ensino Superior	2	2 a 3 anos	1812	10873	Acidente in itinere	Músculo-esquelético	Absoluta	100	Parcial	20	Não aplicável	Escorregamento ou hesitação com queda, queda de pessoa	Esmagamento em vertical ou horizontal contra objecto imóvel	Fracturas	Extremidades inferiores	Não	Superior a 30 dias	Superior a 20 dias	Superior a 30 dias	fractura da base do 5º metatarso direito, após queda	S92.3	S92.3	XIX	Lesões do tornozelo e pé - lesões ósseas e ligamentares
1692	Enfermagem	Fem	Medicina	Contrato Permanente	Ensino Superior	7	7 a 10 anos	1811	1692	Acidente de trabalho nas instalações	Biológico	NA	#NULL!	Não Aplicável		Prestação de cuidados e apoio aos doentes / EADs	Outro desvio	Contacto com agente material cortante, afiado, áspero	Feridas e lesões superficiais	Extremidades superiores	Não	Até 7 dias	Inferior ou igual a 20 dias	Inferior ou igual a 30 dias	picada acidental agulha insulina usada indicador D	T81.2	T81.2	XIX	Complicações de actos médicos e cirúrgicos
6542	Assistente Operacional	Fem	Pediatria	Contrato Permanente	Até ao 3.º Ciclo	11	Mais que 10 anos	1814	6542	Acidente in itinere	Químico/Outros	Absoluta	100	Não Aplicável		Não aplicável	Escorregamento ou hesitação com queda, queda de pessoa	Esmagamento em vertical ou horizontal contra objecto imóvel	Deslocações, entorses e distensões	Extremidades inferiores	Não	Até 7 dias	Inferior ou igual a 20 dias	Inferior ou igual a 30 dias	entorse tornozelo esquerdo	S93.4	S93.4	XIX	Lesões do tornozelo e pé - lesões ósseas e ligamentares
1470	Enfermagem	Fem	Pediatria	Função Pública	Ensino Superior	19	Mais que 10 anos	1817	1470	Acidente de trabalho nas instalações	Músculo-esquelético	Absoluta	100	Não Aplicável		Tarefas de logística	Movimento do corpo sujeito a constrangimento físico	Constrangimento físico do corpo	Fracturas	Extremidades inferiores	Não	Superior a 30 dias	Superior a 20 dias	Superior a 30 dias	entorse pé D com # de avulsão da base do 5º meta	S93	S93	XIX	Lesões do tornozelo e pé - lesões ósseas e ligamentares
9309	Assistente Operacional	Masc	Imagiologia	Contrato Permanente	Até ao 3.º Ciclo	8	7 a 10 anos	1820	9309	Acidente de trabalho nas instalações	Músculo-esquelético	Parcial	30	Não Aplicável		Tarefas de logística	Movimento do corpo sujeito a constrangimento físico	Constrangimento físico do corpo	Deslocações, entorses e distensões	Região dorsal e lombar, incl. coluna vertebral	Não	Entre 7 e 30 dias	Inferior ou igual a 20 dias	Inferior ou igual a 30 dias	lombalgia após esforço/ levantar doente	M54.5	M54.5	XIII	Dorsopatias – coluna lombar
6989	Enfermagem	Masc	Cirurgia	Contrato Permanente	Ensino Superior	5	4 a 6 anos	1818	6989	Acidente de trabalho nas instalações	Músculo-esquelético	NA	#NULL!	Não Aplicável		Prestação de cuidados e apoio aos doentes / EADs	Movimento do corpor não sujeito a constrangimento físico	Constrangimento físico do corpo	Deslocações, entorses e distensões	Outras partes do corpo	Não	Até 7 dias	Inferior ou igual a 20 dias	Inferior ou igual a 30 dias	entorse do joelho esquerdo - posicionamento utente	S83	S83	XIX	Lesões articulares do joelho; ruptura ligamentar no joelho/perna
1838	Enfermagem	Masc	Urgência e Medicina Intensiva	Contrato Permanente	Ensino Superior	7	7 a 10 anos	1815	1838	Acidente de trabalho nas instalações	Músculo-esquelético	Absoluta	100	Não Aplicável		Prestação de cuidados e apoio aos doentes / EADs	Movimento do corpo sujeito a constrangimento físico	Constrangimento físico do corpo	Fracturas	Região dorsal e lombar, incl. coluna vertebral	Não	Entre 7 e 30 dias	Inferior ou igual a 20 dias	Inferior ou igual a 30 dias	lombalgia pós-esforço (posicionamento de doente)	M54.5	M54.5	XIII	Dorsopatias – coluna lombar
3953	Assistente Operacional	Fem	Cirurgia	Contrato Permanente	Até ao 3.º Ciclo	6	4 a 6 anos	1816	3953	Acidente de trabalho nas instalações	Músculo-esquelético	Absoluta	100	Parcial	30	Tarefas de logística	Movimento do corpo sujeito a constrangimento físico	Constrangimento físico do corpo	Deslocações, entorses e distensões	Outras partes do corpo	Não	Superior a 30 dias	Superior a 20 dias	Superior a 30 dias	omalgia de esforço	M75	M75	XIII	Lesões de tecidos moles – lesões tendinosas e sinoviais – lesões do ombro
60585	Enfermagem	Fem	Medicina	Função Pública	Ensino Superior	5	4 a 6 anos	1822	60585	Acidente de trabalho nas instalações	Biológico	NA	#NULL!	Não Aplicável		Prestação de cuidados e apoio aos doentes / EADs	Outro desvio	Contacto com agente material cortante, afiado, áspero	Feridas e lesões superficiais	Extremidades superiores	Não	Até 7 dias	Inferior ou igual a 20 dias	Inferior ou igual a 30 dias	picada acidental com agulha de sutura	T81.2	T81.2	XIX	Complicações de actos médicos e cirúrgicos
8148	Enfermagem	Fem	Urgência e Medicina Intensiva	Função Pública	Ensino Superior	13	Mais que 10 anos	1819	8148	Acidente de trabalho nas instalações	Biológico	NA	#NULL!	Não Aplicável		Prestação de cuidados e apoio aos doentes / EADs	Outro desvio	Contacto com agente material cortante, afiado, áspero	Feridas e lesões superficiais	Extremidades superiores	Não	Até 7 dias	Inferior ou igual a 20 dias	Inferior ou igual a 30 dias	lesao cortante com lâmina bisturi 3º dedo mao esq – cortar ligaduras e compressas	S61.0	S61.0	XIX	Lesões do punho e mão - superficiais
8478	Enfermagem	Fem	Urgência e Medicina Intensiva	Contrato Permanente	Ensino Superior	4	4 a 6 anos	1821	8478	Acidente de trabalho nas instalações	Biológico	NA	#NULL!	Não Aplicável		Prestação de cuidados e apoio aos doentes / EADs	Desvio por transbordo, derrubamento, fuga, escoamento, vaporização, emissão	Contacto por corrente eléctrica, temperatura, substância perigosa	Outro tipo de lesões	Cabeça	Não	Até 7 dias	Inferior ou igual a 20 dias	Inferior ou igual a 30 dias	exposição ocular a sangue que salpicou	X58	X58	XX	Splash
8117	Enfermagem	Fem	Cirurgia	Função Pública	Ensino Superior	13	Mais que 10 anos	1824	8117	Acidente de trabalho nas instalações	Músculo-esquelético	Absoluta	100	Não Aplicável		Prestação de cuidados e apoio aos doentes / EADs	Movimento do corpo sujeito a constrangimento físico	Constrangimento físico do corpo	Deslocações, entorses e distensões	Pescoço, incl. coluna vertebral cervical	Não	Entre 7 e 30 dias	Inferior ou igual a 20 dias	Inferior ou igual a 30 dias	cervicalgia com irradiação para região escapular esq apos esforço – mobilizacao utente	M54.2	M54.2	XIII	Dorsopatias – coluna cervical
10036	Assistente Operacional	Fem	Serviços de Apoio e Suporte	Contrato Permanente	Até ao 3.º Ciclo	3	2 a 3 anos	1823	10036	Acidente de trabalho nas instalações	Músculo-esquelético	NA	#NULL!	Não Aplicável		Tarefas de logística	Movimento do corpor não sujeito a constrangimento físico	Constrangimento físico do corpo	Deslocações, entorses e distensões	Região dorsal e lombar, incl. coluna vertebral	Não	Até 7 dias	Inferior ou igual a 20 dias	Inferior ou igual a 30 dias	dorsalgia após esforço	M54.8	M54.8	XIII	Lesões de tecidos moles – lesões musculares
10404	Assistente Operacional	Fem	Urgência e Medicina Intensiva	Contrato Permanente	Até ao 3.º Ciclo	2	2 a 3 anos	1827	10404	Acidente de trabalho nas instalações	Biológico	NA	#NULL!	Não Aplicável		Prestação de cuidados e apoio aos doentes / EADs	Outro desvio	Contacto com agente material cortante, afiado, áspero	Feridas e lesões superficiais	Extremidades superiores	Não	Até 7 dias	Inferior ou igual a 20 dias	Inferior ou igual a 30 dias	picada acidental com agulha	T81.2	T81.2	XIX	Complicações de actos médicos e cirúrgicos
3364	Enfermagem	Fem	Urgência e Medicina Intensiva	Contrato Permanente	Ensino Superior	6	4 a 6 anos	1825	3364	Acidente de trabalho nas instalações	Biológico	NA	#NULL!	Não Aplicável		Prestação de cuidados e apoio aos doentes / EADs	Outro desvio	Contacto com agente material cortante, afiado, áspero	Feridas e lesões superficiais	Extremidades superiores	Não	Até 7 dias	Inferior ou igual a 20 dias	Inferior ou igual a 30 dias	picada por agulha no 4º dedo da mão direita	T81.2	T81.2	XIX	Complicações de actos médicos e cirúrgicos
5189	Assistente Operacional	Fem	Cirurgia	Função Pública	Até ao 3.º Ciclo	18	Mais que 10 anos	1828	5189	Acidente de trabalho nas instalações	Músculo-esquelético	Absoluta	100	Parcial	20	Tarefas de logística	Movimento do corpo sujeito a constrangimento físico	Constrangimento físico do corpo	Concussões e lesões internas	Outras partes do corpo	Não	Superior a 30 dias	Superior a 20 dias	Superior a 30 dias	contusão ombro esquerdo pós queda	S40.0	S40.0	XIX	Lesões do ombro e do braço
10326	Médico	Fem	Cirurgia	Contrato Temporário	Ensino Superior	3	2 a 3 anos	1829	10326	Acidente de trabalho nas instalações	Biológico	NA	#NULL!	Não Aplicável		Prestação de cuidados e apoio aos doentes / EADs	Outro desvio	Contacto com agente material cortante, afiado, áspero	Feridas e lesões superficiais	Extremidades superiores	Não	Até 7 dias	Inferior ou igual a 20 dias	Inferior ou igual a 30 dias	picada acidental com agulha	T81.2	T81.2	XIX	Complicações de actos médicos e cirúrgicos
10116	Enfermagem	Fem	Cirurgia	Contrato Permanente	Ensino Superior	3	2 a 3 anos	1834	10116	Acidente de trabalho nas instalações	Músculo-esquelético	NA	#NULL!	Não Aplicável		Prestação de cuidados e apoio aos doentes / EADs	Movimento do corpo sujeito a constrangimento físico	Constrangimento físico do corpo	Deslocações, entorses e distensões	Extremidades superiores	Não	Até 7 dias	Inferior ou igual a 20 dias	Inferior ou igual a 30 dias	dor no punho após esforço	S60.2	M77	XIII	Lesões de tecidos moles – lesões tendinosas e sinoviais – outras entesopatias do MS e MI
4220	Enfermagem	Fem	Pediatria	Contrato Permanente	Ensino Superior	4	4 a 6 anos	1838	4220	Acidente de trabalho nas instalações	Músculo-esquelético	NA	#NULL!	Não Aplicável		Prestação de cuidados e apoio aos doentes / EADs	Movimento do corpo sujeito a constrangimento físico	Constrangimento físico do corpo	Deslocações, entorses e distensões	Pescoço, incl. coluna vertebral cervical	Não	Até 7 dias	Inferior ou igual a 20 dias	Inferior ou igual a 30 dias	cervicalgia após esforço	M54.2	M54.2	XIII	Dorsopatias – coluna cervical
7400	Administrativo	Fem	Urgência e Medicina Intensiva	Função Pública	Ensino Secundário/Profissional	28	Mais que 10 anos	1839	7400	Acidente de trabalho nas instalações	Músculo-esquelético	Absoluta	100	Não Aplicável		Não aplicável	Movimento do corpo sujeito a constrangimento físico	Constrangimento físico do corpo	Concussões e lesões internas	Extremidades inferiores	Não	Superior a 30 dias	Superior a 20 dias	Superior a 30 dias	contusao pé esq – embateu contra porta	S90.3	S90.3	XIX	Lesões do tornozelo e pé - superficiais
1262	Assistente Operacional	Fem	Medicina	Contrato Permanente	Até ao 3.º Ciclo	8	7 a 10 anos	1840	1262	Acidente de trabalho nas instalações	Músculo-esquelético	Parcial	50	Parcial	20	Prestação de cuidados e apoio aos doentes / EADs	Movimento do corpo sujeito a constrangimento físico	Constrangimento físico do corpo	Concussões e lesões internas	Extremidades superiores	Não	Até 7 dias	Inferior ou igual a 20 dias	Inferior ou igual a 30 dias	agressão (puxão doente)	Y04	Y04	XX	Agressão
4802	Assistente Operacional	Fem	Medicina	Função Pública	Até ao 3.º Ciclo	25	Mais que 10 anos	1842	4802	Acidente de trabalho nas instalações	Músculo-esquelético	Absoluta	100	Não Aplicável		Prestação de cuidados e apoio aos doentes / EADs	Ruptura, arrombamento, rebentamento, resvalamento, queda, desmoronamento	Esmagamento em vertical ou horizontal contra objecto imóvel	Concussões e lesões internas	Extremidades inferiores	Não	Entre 7 e 30 dias	Inferior ou igual a 20 dias	Inferior ou igual a 30 dias	contusão da perna esquerda por trauma directo	S80.1	S80.1	XIX	Lesões do joelho e perna - trauma directo
9294	Assistente Operacional	Masc	Urgência e Medicina Intensiva	Contrato Permanente	Até ao 3.º Ciclo	10	7 a 10 anos	1851	9294	Acidente de trabalho nas instalações	Músculo-esquelético	Absoluta	100	Não Aplicável		Outras	Movimento do corpor não sujeito a constrangimento físico	Esmagamento em vertical ou horizontal contra objecto imóvel	Deslocações, entorses e distensões	Outras partes do corpo	Não	Entre 7 e 30 dias	Inferior ou igual a 20 dias	Inferior ou igual a 30 dias	entorse do joelho esquerdo a descer a escada	S83	S83	XIX	Lesões articulares do joelho; ruptura ligamentar no joelho/perna
615	Enfermagem	Masc	Medicina	Contrato Permanente	Ensino Superior	8	7 a 10 anos	1853	615	Acidente de trabalho nas instalações	Músculo-esquelético	Parcial	30	Não Aplicável		Prestação de cuidados e apoio aos doentes / EADs	Movimento do corpo sujeito a constrangimento físico	Constrangimento físico do corpo	Fracturas	Região dorsal e lombar, incl. coluna vertebral	Não	Superior a 30 dias	Superior a 20 dias	Superior a 30 dias	lombociatalgia de esforço E (posicionamento doente)	M54.4	M54.4	XIII	Dorsopatias – coluna lombar
8977	Médico	Masc	Cirurgia	Contrato Temporário	Ensino Superior	4	4 a 6 anos	1856	8977	Acidente de trabalho nas instalações	Biológico	NA	#NULL!	Não Aplicável		Prestação de cuidados e apoio aos doentes / EADs	Outro desvio	Contacto com agente material cortante, afiado, áspero	Feridas e lesões superficiais	Extremidades superiores	Não	Até 7 dias	Inferior ou igual a 20 dias	Inferior ou igual a 30 dias	picada acidental com agulha de sutura 1º dedo da mão esquerda	T81.2	T81.2	XIX	Complicações de actos médicos e cirúrgicos
60589	Assistente Operacional	Fem	Medicina	Função Pública	Ensino Secundário/Profissional	5	4 a 6 anos	1857	60589	Acidente de trabalho nas instalações	Biológico	NA	#NULL!	Não Aplicável		Prestação de cuidados e apoio aos doentes / EADs	Outro desvio	Contacto com agente material cortante, afiado, áspero	Feridas e lesões superficiais	Extremidades superiores	Não	Até 7 dias	Inferior ou igual a 20 dias	Inferior ou igual a 30 dias	corte acidental com bisturi	T81.2	T81.2	XIX	Complicações de actos médicos e cirúrgicos
5763	Assistente Operacional	Fem	Cirurgia	Contrato Permanente	Até ao 3.º Ciclo	11	Mais que 10 anos	1858	5763	Acidente de trabalho nas instalações	Músculo-esquelético	NA	#NULL!	Não Aplicável		Tarefas de logística	Movimento do corpor não sujeito a constrangimento físico	Esmagamento em vertical ou horizontal contra objecto imóvel	Concussões e lesões internas	Outras partes do corpo	Não	Até 7 dias	Inferior ou igual a 20 dias	Inferior ou igual a 30 dias	contusão da grade costal esquerda por trauma directo	S20.2	S20.2	XIX	Lesões torácicas
6099	Técnico	Fem	Medicina Laboratorial	Função Pública	Ensino Secundário/Profissional	35	Mais que 10 anos	1862	6099	Acidente de trabalho nas instalações	Músculo-esquelético	Absoluta	100	Parcial		Não aplicável	Escorregamento ou hesitação com queda, queda de pessoa	Esmagamento em vertical ou horizontal contra objecto imóvel	Deslocações, entorses e distensões	Outras partes do corpo	Não	Entre 7 e 30 dias	Inferior ou igual a 20 dias	Inferior ou igual a 30 dias	entorse tornozelo	S93.4	S93.4	XIX	Lesões do tornozelo e pé - lesões ósseas e ligamentares
8394	Assistente Operacional	Fem	Cirurgia	Contrato Permanente	Até ao 3.º Ciclo	4	4 a 6 anos	1859	8394	Acidente in itinere	Químico/Outros	Absoluta	100	Parcial	20	Não aplicável	Escorregamento ou hesitação com queda, queda de pessoa	Esmagamento em vertical ou horizontal contra objecto imóvel	Fracturas	Outras partes do corpo	Não	Superior a 30 dias	Superior a 20 dias	Superior a 30 dias	fratura tacícula radial após queda sobre cotovelo – queda propria altura	S52.1	S52.1	XIX	Lesões do cotovelo e antebraço
9326	Assistente Operacional	Fem	Medicina	Função Pública	Até ao 3.º Ciclo	23	Mais que 10 anos	1861	9326	Acidente de trabalho nas instalações	Músculo-esquelético	NA	#NULL!	Não Aplicável		Tarefas de logística	Movimento do corpo sujeito a constrangimento físico	Constrangimento físico do corpo	Concussões e lesões internas	Outras partes do corpo	Não	Até 7 dias	Inferior ou igual a 20 dias	Inferior ou igual a 30 dias	contusão da anca esquerda após queda	S70.0	S70.0	XIX	Lesões da anca e coxa
10940	Enfermagem	Fem	Medicina	Contrato Permanente	Ensino Superior	1	Até 1 ano	1863	10940	Acidente de trabalho nas instalações	Músculo-esquelético	NA	#NULL!	Não Aplicável		Prestação de cuidados e apoio aos doentes / EADs	Movimento do corpo sujeito a constrangimento físico	Constrangimento físico do corpo	Concussões e lesões internas	Outras partes do corpo	Não	Até 7 dias	Inferior ou igual a 20 dias	Inferior ou igual a 30 dias	contusao do antebraço a posicionar doente	S50.1	S50.1	XIX	Lesões do cotovelo e antebraço
8246	Assistente Operacional	Masc	Serviços de Apoio e Suporte	Função Pública	Até ao 3.º Ciclo	28	Mais que 10 anos	1860	8246	Acidente de trabalho nas instalações	Químico/Outros	NA	#NULL!	Não Aplicável		Tarefas de manutenção	Desvio por transbordo, derrubamento, fuga, escoamento, vaporização, emissão	Contacto por corrente eléctrica, temperatura, substância perigosa	Outro tipo de lesões	Cabeça	Não	Até 7 dias	Inferior ou igual a 20 dias	Inferior ou igual a 30 dias	queratite ocular OD – salpico de cimento	H16.1	H16.1	VII	Lesões oculares e auriculares/timpânicas
5240	Enfermagem	Fem	Cirurgia	Função Pública	Ensino Superior	17	Mais que 10 anos	1864	5240	Acidente de trabalho nas instalações	Biológico	NA	#NULL!	Não Aplicável		Prestação de cuidados e apoio aos doentes / EADs	Outro desvio	Contacto com agente material cortante, afiado, áspero	Feridas e lesões superficiais	Sem informação	Não	Até 7 dias	Inferior ou igual a 20 dias	Inferior ou igual a 30 dias	picada acidental no 2º dedo da mão esquerda com agulha contaminada	T81.2	T81.2	XIX	Complicações de actos médicos e cirúrgicos
60390	Assistente Operacional	Fem	Medicina	Função Pública	Até ao 3.º Ciclo	12	Mais que 10 anos	1866	60390	Acidente de trabalho nas instalações	Músculo-esquelético	NA	#NULL!	Não Aplicável		Tarefas de logística	Escorregamento ou hesitação com queda, queda de pessoa	Esmagamento em vertical ou horizontal contra objecto imóvel	Concussões e lesões internas	Outras partes do corpo	Não	Até 7 dias	Inferior ou igual a 20 dias	Inferior ou igual a 30 dias	contusao joelho apos qued	S83	S83	XIX	Lesões articulares do joelho; ruptura ligamentar no joelho/perna
5400	Médico	Fem	Pediatria	Contrato Permanente	Ensino Superior	10	7 a 10 anos	1867	5400	Acidente de trabalho nas instalações	Biológico	NA	#NULL!	Não Aplicável		Prestação de cuidados e apoio aos doentes / EADs	Outro desvio	Contacto com agente material cortante, afiado, áspero	Feridas e lesões superficiais	Extremidades superiores	Não	Até 7 dias	Inferior ou igual a 20 dias	Inferior ou igual a 30 dias	picada acidental por agulha de sutura contaminada no 4º dedo da mão esquerda	T81.2	T81.2	XIX	Complicações de actos médicos e cirúrgicos
5928	Médico	Masc	Cirurgia	Função Pública	Ensino Superior	36	Mais que 10 anos	1870	5928	Acidente de trabalho nas instalações	Músculo-esquelético	Parcial	10	Não Aplicável		Prestação de cuidados e apoio aos doentes / EADs	Perda de controlo de máquina, meio de transporte - equipamento de movimentação, ferramenta, objecto	Pancada por objecto em movimento, colisão com	Concussões e lesões internas	Extremidades superiores	Não	Superior a 30 dias	Superior a 20 dias	Superior a 30 dias	contusão da mão por trauma directo	S60.2	S60.2	XIX	Lesões do punho e mão - superficiais
234	Enfermagem	Fem	Medicina	Contrato Permanente	Ensino Superior	9	7 a 10 anos	1868	234	Acidente de trabalho nas instalações	Músculo-esquelético	NA	#NULL!	Não Aplicável		Prestação de cuidados e apoio aos doentes / EADs	Movimento do corpo sujeito a constrangimento físico	Constrangimento físico do corpo	Deslocações, entorses e distensões	Outras partes do corpo	Não	Até 7 dias	Inferior ou igual a 20 dias	Inferior ou igual a 30 dias	omalgia esquerda após esforço (mobilização de doente)	M75	M75	XIII	Lesões de tecidos moles – lesões tendinosas e sinoviais – lesões do ombro
6892	Enfermagem	Fem	Cirurgia	Contrato Permanente	Ensino Superior	14	Mais que 10 anos	1869	6892	Acidente in itinere	Químico/Outros	Absoluta	100	Não Aplicável		Não aplicável	Perda de controlo de máquina, meio de transporte - equipamento de movimentação, ferramenta, objecto	Pancada por objecto em movimento, colisão com	Concussões e lesões internas	Região dorsal e lombar, incl. coluna vertebral	Não	Entre 7 e 30 dias	Inferior ou igual a 20 dias	Inferior ou igual a 30 dias	distensao coluna vertebral devido a acidente de viação	S33.5	S33.5	XIX	Lesões do abdómen, coluna lombar e bacia
9684	Assistente Operacional	Fem	Medicina	Contrato Permanente	Até ao 3.º Ciclo	8	7 a 10 anos	1878	9684	Acidente in itinere	Químico/Outros	Absoluta	100	Não Aplicável		Outras	Perda de controlo de máquina, meio de transporte - equipamento de movimentação, ferramenta, objecto	Pancada por objecto em movimento, colisão com	Deslocações, entorses e distensões	Região dorsal e lombar, incl. coluna vertebral	Não	Superior a 30 dias	Superior a 20 dias	Superior a 30 dias	acidente de viação-	V43	V43	XX	Acidentes de viação
9364	Assistente Operacional	Fem	Serviços de Apoio e Suporte	Contrato Permanente	Ensino Secundário/Profissional	12	Mais que 10 anos	1872	9364	Acidente de trabalho nas instalações	Músculo-esquelético	NA	#NULL!	Não Aplicável		Tarefas de logística	Ruptura, arrombamento, rebentamento, resvalamento, queda, desmoronamento	Pancada por objecto em movimento, colisão com	Concussões e lesões internas	Outras partes do corpo	Não	Até 7 dias	Inferior ou igual a 20 dias	Inferior ou igual a 30 dias	traumatismo do braço esquerdo/ hematoma face anterior do antebraço após queda de placa de inox	S59.1	S59.1	XIX	Lesões do cotovelo e antebraço
4297	Assistente Operacional	Fem	Medicina	Contrato Permanente	Até ao 3.º Ciclo	6	4 a 6 anos	1871	4297	Acidente de trabalho nas instalações	Músculo-esquelético	NA	#NULL!	Não Aplicável		Tarefas de logística	Movimento do corpo sujeito a constrangimento físico	Entalamento, esmagamento	Concussões e lesões internas	Extremidades superiores	Não	Até 7 dias	Inferior ou igual a 20 dias	Inferior ou igual a 30 dias	contusão da 3º falange do 3º dedo da mão direita por trauma directo	S60.0	S60.0	XIX	Lesões do punho e mão - superficiais
4873	Assistente Operacional	Fem	Cirurgia	Função Pública	Até ao 3.º Ciclo	23	Mais que 10 anos	1875	4873	Acidente in itinere	Químico/Outros	NA	#NULL!	Não Aplicável		Não aplicável	Movimento do corpor não sujeito a constrangimento físico	Esmagamento em vertical ou horizontal contra objecto imóvel	Concussões e lesões internas	Outras partes do corpo	Não	Até 7 dias	Inferior ou igual a 20 dias	Inferior ou igual a 30 dias	contusão joelho direito por trauma directo	S80.0	S80.0	XIX	Lesões do joelho e perna - trauma directo
3842	Assistente Operacional	Fem	Cirurgia	Contrato Permanente	Ensino Secundário/Profissional	6	4 a 6 anos	1874	3842	Acidente de trabalho nas instalações	Músculo-esquelético	Absoluta	100	Não Aplicável		Tarefas de logística	Escorregamento ou hesitação com queda, queda de pessoa	Constrangimento físico do corpo	Concussões e lesões internas	Outras partes do corpo	Não	Entre 7 e 30 dias	Inferior ou igual a 20 dias	Inferior ou igual a 30 dias	contusão joelho esquerdo	S80.0	S80.0	XIX	Lesões do joelho e perna - trauma directo
9445	Assistente Operacional	Fem	Medicina	Contrato Permanente	Ensino Secundário/Profissional	3	2 a 3 anos	1873	9445	Acidente de trabalho nas instalações	Músculo-esquelético	Absoluta	100	Parcial	20	Tarefas de logística	Escorregamento ou hesitação com queda, queda de pessoa	Esmagamento em vertical ou horizontal contra objecto imóvel	Fracturas	Extremidades inferiores	Não	Superior a 30 dias	Superior a 20 dias	Superior a 30 dias	fractura da base do 5º metatarso direito, após escorregar	S92.3	S92.3	XIX	Lesões do tornozelo e pé - lesões ósseas e ligamentares
61134	Assistente Operacional	Fem	Medicina	Contrato Permanente	Até ao 3.º Ciclo	3	2 a 3 anos	1880	61134	Acidente in itinere	Químico/Outros	Absoluta	100	Parcial	30	Não aplicável	Surpresa, susto, violência, agressão, ameaça, presença	Esmagamento em vertical ou horizontal contra objecto imóvel	Concussões e lesões internas	Outras partes do corpo	Não	Superior a 30 dias	Superior a 20 dias	Superior a 30 dias	tentativa de assalto	Y04	Y04	XX	Agressão
8831	Técnico	Fem	Medicina	Contrato Permanente	Ensino Superior	4	4 a 6 anos	1877	8831	Acidente de trabalho nas instalações	Músculo-esquelético	Parcial	10	Não Aplicável		Prestação de cuidados e apoio aos doentes / EADs	Movimento do corpo sujeito a constrangimento físico	Constrangimento físico do corpo	Deslocações, entorses e distensões	Outras partes do corpo	Não	Até 7 dias	Inferior ou igual a 20 dias	Inferior ou igual a 30 dias	rutura muscular antebraço esquerdo após esforço	M62.1	M62.1	XIII	Lesões de tecidos moles – lesões musculares
6971	Médico	Fem	Cirurgia	Função Pública	Ensino Superior	32	Mais que 10 anos	1876	6971	Acidente in itinere	Químico/Outros	Absoluta	100	Parcial	20	Não aplicável	Escorregamento ou hesitação com queda, queda de pessoa	Constrangimento físico do corpo	Deslocações, entorses e distensões	Outras partes do corpo	Não	Superior a 30 dias	Superior a 20 dias	Superior a 30 dias	contusão ombro esquerdo -queda própria altura	S40.0	S40.0	XIX	Lesões do ombro e do braço
6249	Médico	Fem	Medicina	Contrato Permanente	Ensino Superior	15	Mais que 10 anos	1879	6249	Acidente de trabalho nas instalações	Biológico	NA	#NULL!	Não Aplicável		Prestação de cuidados e apoio aos doentes / EADs	Desvio por transbordo, derrubamento, fuga, escoamento, vaporização, emissão	Contacto por corrente eléctrica, temperatura, substância perigosa	Outro tipo de lesões	Cabeça	Não	Até 7 dias	Inferior ou igual a 20 dias	Inferior ou igual a 30 dias	exposição a salpicos sangue de utente para o olho direito	X58	X58	XX	Splash
4528	Enfermagem	Masc	Cirurgia	Função Pública	Ensino Superior	16	Mais que 10 anos	1881	4528	Acidente de trabalho nas instalações	Músculo-esquelético	Absoluta	100	Parcial	30	Não aplicável	Movimento do corpo sujeito a constrangimento físico	Constrangimento físico do corpo	Deslocações, entorses e distensões	Outras partes do corpo	Não	Entre 7 e 30 dias	Inferior ou igual a 20 dias	Inferior ou igual a 30 dias	entorse tornozelo esquerdo por trauma indirecto	S93.4	S93.4	XIX	Lesões do tornozelo e pé - lesões ósseas e ligamentares
6324	Assistente Operacional	Fem	Cirurgia	Contrato Permanente	Ensino Secundário/Profissional	5	4 a 6 anos	1884	6324	Acidente de trabalho nas instalações	Músculo-esquelético	Parcial	30	Parcial	20	Tarefas de logística	Ruptura, arrombamento, rebentamento, resvalamento, queda, desmoronamento	Esmagamento em vertical ou horizontal contra objecto imóvel	Concussões e lesões internas	Extremidades inferiores	Não	Entre 7 e 30 dias	Inferior ou igual a 20 dias	Inferior ou igual a 30 dias	contusao pé direito após queda de caixa	S90.3	S90.3	XIX	Lesões do tornozelo e pé - superficiais
962	Enfermagem	Masc	Urgência e Medicina Intensiva	Contrato Permanente	Ensino Superior	8	7 a 10 anos	1882	962	Acidente de trabalho nas instalações	Químico/Outros	NA	#NULL!	Não Aplicável		Prestação de cuidados e apoio aos doentes / EADs	Desvio por transbordo, derrubamento, fuga, escoamento, vaporização, emissão	Contacto por corrente eléctrica, temperatura, substância perigosa	Envenenamento (intoxicações), infecções	Outras partes do corpo	Não	Até 7 dias	Inferior ou igual a 20 dias	Inferior ou igual a 30 dias	splash acidental sterilium OD	X59.9	X59.9	XX	Splash
8132	Enfermagem	Fem	Cirurgia	Função Pública	Ensino Superior	24	Mais que 10 anos	1890	8132	Acidente de trabalho nas instalações	Músculo-esquelético	NA	#NULL!	Não Aplicável		Prestação de cuidados e apoio aos doentes / EADs	Surpresa, susto, violência, agressão, ameaça, presença	Pancada por objecto em movimento, colisão com	Outro tipo de lesões	Cabeça	Não	Até 7 dias	Inferior ou igual a 20 dias	Inferior ou igual a 30 dias	sem lesão				Missings de informação
8279	Assistente Operacional	Masc	Medicina	Função Pública	Até ao 3.º Ciclo	26	Mais que 10 anos	1883	8279	Acidente de trabalho nas instalações	Músculo-esquelético	Absoluta	100	Parcial	30	Prestação de cuidados e apoio aos doentes / EADs	Movimento do corpor não sujeito a constrangimento físico	Constrangimento físico do corpo	Deslocações, entorses e distensões	Extremidades inferiores	Não	Superior a 30 dias	Superior a 20 dias	Superior a 30 dias	entorse tornozelo esq – movimentação utente	S93.4	S93.4	XIX	Lesões do tornozelo e pé - lesões ósseas e ligamentares
5117	Administrativo	Fem	Imagiologia	Função Pública	Ensino Secundário/Profissional	25	Mais que 10 anos	1885	5117	Acidente de trabalho nas instalações	Músculo-esquelético	NA	#NULL!	Não Aplicável		Não aplicável	Escorregamento ou hesitação com queda, queda de pessoa	Esmagamento em vertical ou horizontal contra objecto imóvel	Concussões e lesões internas	Outras partes do corpo	Não	Até 7 dias	Inferior ou igual a 20 dias	Inferior ou igual a 30 dias	TCE por trauma directo	S06.0	S06.0	XIX	Traumatismo crânio-encefálico
9459	Administrativo	Fem	Medicina Laboratorial	Função Pública	Ensino Secundário/Profissional	8	7 a 10 anos	1889	9459	Acidente in itinere	Químico/Outros	NA	#NULL!	Não Aplicável		Não aplicável	Movimento do corpo sujeito a constrangimento físico	Constrangimento físico do corpo	Deslocações, entorses e distensões	Extremidades inferiores	Não	Até 7 dias	Inferior ou igual a 20 dias	Inferior ou igual a 30 dias	entorse do tornozelo direito enquanto caminhava	S93.4	S93.4	XIX	Lesões do tornozelo e pé - lesões ósseas e ligamentares
60553	Enfermagem	Fem	Medicina	Função Pública	Ensino Superior	6	4 a 6 anos	1896	60553	Acidente de trabalho nas instalações	Músculo-esquelético	NA	#NULL!	Não Aplicável		Prestação de cuidados e apoio aos doentes / EADs	Surpresa, susto, violência, agressão, ameaça, presença	Mordedura, pontapé, etc.	Concussões e lesões internas	Cabeça	Não	Até 7 dias	Inferior ou igual a 20 dias	Inferior ou igual a 30 dias	agressão	Y04	Y04	XX	Agressão
3427	Assistente Operacional	Fem	Cirurgia	Contrato Permanente	Até ao 3.º Ciclo	6	4 a 6 anos	1888	3427	Acidente de trabalho nas instalações	Músculo-esquelético	Absoluta	100	Não Aplicável		Prestação de cuidados e apoio aos doentes / EADs	Movimento do corpor não sujeito a constrangimento físico	Constrangimento físico do corpo	Concussões e lesões internas	Outras partes do corpo	Não	Entre 7 e 30 dias	Inferior ou igual a 20 dias	Inferior ou igual a 30 dias	entorse ombro esquerdo	S43.3	M75	XIII	Lesões de tecidos moles – lesões tendinosas e sinoviais – lesões do ombro
7792	Assistente Operacional	Fem	Serviços de Apoio e Suporte	Contrato Permanente	Até ao 3.º Ciclo	11	Mais que 10 anos	1886	7792	Acidente in itinere	Químico/Outros	Absoluta	100	Não Aplicável		Não aplicável	Surpresa, susto, violência, agressão, ameaça, presença	Pancada por objecto em movimento, colisão com	Concussões e lesões internas	Tórax e órgãos torácicos	Não	Superior a 30 dias	Superior a 20 dias	Superior a 30 dias	multiplas lesões após atropelamento por mota	T00.9	T00.9	XIX	Lesões múltiplas, politrauma
6772	Assistente Operacional	Fem	Medicina	Contrato Permanente	Ensino Secundário/Profissional	11	Mais que 10 anos	1887	6772	Acidente de trabalho nas instalações	Músculo-esquelético	Absoluta	100	Não Aplicável		Tarefas de logística	Escorregamento ou hesitação com queda, queda de pessoa	Constrangimento físico do corpo	Deslocações, entorses e distensões	Extremidades inferiores	Não	Entre 7 e 30 dias	Superior a 20 dias	Inferior ou igual a 30 dias	contusão pé esq. após escorregar em piso molhado	S90.3	S90.3	XIX	Lesões do tornozelo e pé - superficiais
2745	Médico	Fem	Medicina	Contrato Permanente	Ensino Superior	10	7 a 10 anos	1891	2745	Acidente de trabalho nas instalações	Biológico	NA	#NULL!	Não Aplicável		Prestação de cuidados e apoio aos doentes / EADs	Outro desvio	Contacto com agente material cortante, afiado, áspero	Feridas e lesões superficiais	Extremidades superiores	Não	Até 7 dias	Inferior ou igual a 20 dias	Inferior ou igual a 30 dias	picada acidental agulha sutura polegar ME	T81.2	T81.2	XIX	Complicações de actos médicos e cirúrgicos
10618	Técnico	Fem	Serviços de Apoio e Suporte	Contrato Permanente	Ensino Superior	2	2 a 3 anos	1892	10618	Acidente de trabalho nas instalações	Biológico	NA	#NULL!	Não Aplicável		Prestação de cuidados e apoio aos doentes / EADs	Outro desvio	Contacto com agente material cortante, afiado, áspero	Feridas e lesões superficiais	Extremidades superiores	Não	Até 7 dias	Inferior ou igual a 20 dias	Inferior ou igual a 30 dias	picada acidental com agulha contendo citostatico	T81.2	T81.2	XIX	Complicações de actos médicos e cirúrgicos
10628	Enfermagem	Masc	Urgência e Medicina Intensiva	Contrato Permanente	Ensino Superior	2	2 a 3 anos	1893	10628	Acidente de trabalho nas instalações	Músculo-esquelético	NA	#NULL!	Não Aplicável		Prestação de cuidados e apoio aos doentes / EADs	Movimento do corpo sujeito a constrangimento físico	Constrangimento físico do corpo	Deslocações, entorses e distensões	Região dorsal e lombar, incl. coluna vertebral	Não	Até 7 dias	Inferior ou igual a 20 dias	Inferior ou igual a 30 dias	lombalgia após esforço	M54.4	M54.4	XIII	Dorsopatias – coluna lombar
8007	Assistente Operacional	Fem	Medicina Laboratorial	Função Pública	Até ao 3.º Ciclo	26	Mais que 10 anos	1897	8007	Acidente in itinere	Químico/Outros	NA	#NULL!	Não Aplicável		Não aplicável	Escorregamento ou hesitação com queda, queda de pessoa	Esmagamento em vertical ou horizontal contra objecto imóvel	Concussões e lesões internas	Região dorsal e lombar, incl. coluna vertebral	Não	Até 7 dias	Inferior ou igual a 20 dias	Inferior ou igual a 30 dias	contusao dorsal - queda propria altura	S20.2	S20.2	XIX	Lesões torácicas
9408	Administrativo	Fem	Serviços de Apoio e Suporte	Contrato Permanente	Ensino Secundário/Profissional	12	Mais que 10 anos	1894	9408	Acidente de trabalho nas instalações	Músculo-esquelético	Absoluta	100	Não Aplicável		Trabalho informático e administrativo	Escorregamento ou hesitação com queda, queda de pessoa	Esmagamento em vertical ou horizontal contra objecto imóvel	Deslocações, entorses e distensões	Outras partes do corpo	Não	Até 7 dias	Inferior ou igual a 20 dias	Inferior ou igual a 30 dias	entorse do joelho direito, traumatismo com carrinho de transporte	S83	S83	XIX	Lesões articulares do joelho; ruptura ligamentar no joelho/perna
1510	Enfermagem	Fem	Cirurgia	Contrato Permanente	Ensino Superior	7	7 a 10 anos	1895	1510	Acidente de trabalho nas instalações	Biológico	NA	#NULL!	Não Aplicável		Prestação de cuidados e apoio aos doentes / EADs	Outro desvio	Contacto com agente material cortante, afiado, áspero	Feridas e lesões superficiais	Extremidades superiores	Não	Até 7 dias	Inferior ou igual a 20 dias	Inferior ou igual a 30 dias	picada acidental agulha lúmen polegar E	T81.2	T81.2	XIX	Complicações de actos médicos e cirúrgicos
613	Enfermagem	Fem	Medicina	Contrato Permanente	Ensino Superior	8	7 a 10 anos	1899	613	Acidente de trabalho nas instalações	Biológico	NA	#NULL!	Não Aplicável		Prestação de cuidados e apoio aos doentes / EADs	Outro desvio	Contacto com agente material cortante, afiado, áspero	Feridas e lesões superficiais	Extremidades superiores	Não	Até 7 dias	Inferior ou igual a 20 dias	Inferior ou igual a 30 dias	picada acidental polpa (dedo?) ME com agulha de admin de insulina contaminada	T81.2	T81.2	XIX	Complicações de actos médicos e cirúrgicos
2299	Assistente Operacional	Fem	Ginecologia/Obstetrícia	Contrato Permanente	Até ao 3.º Ciclo	11	Mais que 10 anos	1901	2299	Acidente in itinere	Químico/Outros	Absoluta	100	Parcial	30	Não aplicável	Escorregamento ou hesitação com queda, queda de pessoa	Esmagamento em vertical ou horizontal contra objecto imóvel	Concussões e lesões internas	Outras partes do corpo	Não	Entre 7 e 30 dias	Superior a 20 dias	Inferior ou igual a 30 dias	traumatismo joelho D (queda)	S80	S80	XIX	Lesões do joelho e perna - trauma directo
7193	Enfermagem	Fem	Cirurgia	Função Pública	Ensino Superior	31	Mais que 10 anos	1900	7193	Acidente de trabalho nas instalações	Músculo-esquelético	NA	#NULL!	Não Aplicável		Trabalho informático e administrativo	Escorregamento ou hesitação com queda, queda de pessoa	Esmagamento em vertical ou horizontal contra objecto imóvel	Concussões e lesões internas	Outras partes do corpo	Não	Até 7 dias	Inferior ou igual a 20 dias	Inferior ou igual a 30 dias	fratura da coluna coccigea apos queda de cadeira	S32.2	S32.2	XIX	Lesões do abdómen, coluna lombar e bacia
8989	Enfermagem	Fem	Ginecologia/Obstetrícia	Função Pública	Ensino Superior	13	Mais que 10 anos	1898	8989	Acidente in itinere	Químico/Outros	Absoluta	100	Não Aplicável		Não aplicável	Escorregamento ou hesitação com queda, queda de pessoa	Esmagamento em vertical ou horizontal contra objecto imóvel	Concussões e lesões internas	Extremidades inferiores	Não	Superior a 30 dias	Superior a 20 dias	Superior a 30 dias	contusão do tornozelo direito após queda	S90.0	S90.0	XIX	Lesões do tornozelo e pé - superficiais
9294	Assistente Operacional	Masc	Urgência e Medicina Intensiva	Contrato Permanente	Até ao 3.º Ciclo	10	7 a 10 anos	1904	9294	Acidente de trabalho nas instalações	Músculo-esquelético	NA	#NULL!	Não Aplicável		Tarefas de logística	Escorregamento ou hesitação com queda, queda de pessoa	Esmagamento em vertical ou horizontal contra objecto imóvel	Fracturas	Tórax e órgãos torácicos	Não	Até 7 dias	Inferior ou igual a 20 dias	Inferior ou igual a 30 dias	queda com traumatismo torácico/ sem menção de fractura	S20.2	S20.2	XIX	Lesões torácicas
10940	Enfermagem	Fem	Medicina	Contrato Permanente	Ensino Superior	1	Até 1 ano	1902	10940	Acidente de trabalho nas instalações	Biológico	NA	#NULL!	Não Aplicável		Prestação de cuidados e apoio aos doentes / EADs	Outro desvio	Contacto com agente material cortante, afiado, áspero	Feridas e lesões superficiais	Extremidades superiores	Não	Até 7 dias	Inferior ou igual a 20 dias	Inferior ou igual a 30 dias	picada acidental com agulha	T81.2	T81.2	XIX	Complicações de actos médicos e cirúrgicos
8218	Enfermagem	Fem	Pediatria	Contrato Permanente	Ensino Superior	4	4 a 6 anos	1903	8218	Acidente de trabalho nas instalações	Biológico	NA	#NULL!	Não Aplicável		Prestação de cuidados e apoio aos doentes / EADs	Sem informação	Contacto com agente material cortante, afiado, áspero	Feridas e lesões superficiais	Extremidades superiores	Não	Até 7 dias	Inferior ou igual a 20 dias	Inferior ou igual a 30 dias	picada acidental com bisturi no polegar esq.	T81.2	T81.2	XIX	Complicações de actos médicos e cirúrgicos
6338	Administrativo	Fem	Serviços de Apoio e Suporte	Função Pública	Ensino Secundário/Profissional	9	7 a 10 anos	1905	6338	Acidente in itinere	Químico/Outros	Parcial	50	Parcial	20	Não aplicável	Movimento do corpor não sujeito a constrangimento físico	Pancada por objecto em movimento, colisão com	Concussões e lesões internas	Região dorsal e lombar, incl. coluna vertebral	Não	Entre 7 e 30 dias	Inferior ou igual a 20 dias	Inferior ou igual a 30 dias	cervicalgia após acidente de viação	M54.2	M54.2	XIII	Dorsopatias – coluna cervical
4103	Enfermagem	Fem	Imagiologia	Função Pública	Ensino Superior	17	Mais que 10 anos	1909	4103	Acidente de trabalho nas instalações	Biológico	NA	#NULL!	Não Aplicável		Prestação de cuidados e apoio aos doentes / EADs	Outro desvio	Contacto com agente material cortante, afiado, áspero	Feridas e lesões superficiais	Extremidades superiores	Não	Até 7 dias	Inferior ou igual a 20 dias	Inferior ou igual a 30 dias	picada acidental por agulha contaminada na palma da mão esquerda	T81.2	T81.2	XIX	Complicações de actos médicos e cirúrgicos
2752	Assistente Operacional	Fem	Serviços de Apoio e Suporte	Contrato Permanente	Ensino Secundário/Profissional	6	4 a 6 anos	1906	2752	Acidente in itinere	Químico/Outros	Absoluta	100	Parcial	30	Não aplicável	Movimento do corpor não sujeito a constrangimento físico	Pancada por objecto em movimento, colisão com	Concussões e lesões internas	Região dorsal e lombar, incl. coluna vertebral	Não	Entre 7 e 30 dias	Superior a 20 dias	Inferior ou igual a 30 dias	acidente de viação	V43	V43	XX	Acidentes de viação
10576	Assistente Operacional	Fem	Pediatria	Contrato Permanente	Até ao 3.º Ciclo	2	2 a 3 anos	1907	10576	Acidente de trabalho nas instalações	Músculo-esquelético	NA	#NULL!	Não Aplicável		Prestação de cuidados e apoio aos doentes / EADs	Ruptura, arrombamento, rebentamento, resvalamento, queda, desmoronamento	Entalamento, esmagamento	Concussões e lesões internas	Extremidades superiores	Não	Até 7 dias	Inferior ou igual a 20 dias	Inferior ou igual a 30 dias	contusão dedo indicador direito- traumatismo com maca	S60.0	S60.0	XIX	Lesões do punho e mão - superficiais
4059	Administrativo	Fem	Medicina	Função Pública	Até ao 3.º Ciclo	40	Mais que 10 anos	1908	4059	Acidente de trabalho nas instalações	Músculo-esquelético	NA	#NULL!	Não Aplicável		Tarefas de logística	Movimento do corpo sujeito a constrangimento físico	Constrangimento físico do corpo	Deslocações, entorses e distensões	Região dorsal e lombar, incl. coluna vertebral	Não	Até 7 dias	Inferior ou igual a 20 dias	Inferior ou igual a 30 dias	lombalgia de esforço	M54.5	M54.5	XIII	Dorsopatias – coluna lombar
1568	Enfermagem	Fem	Urgência e Medicina Intensiva	Contrato Permanente	Ensino Superior	7	7 a 10 anos	1910	1568	Acidente de trabalho nas instalações	Biológico	NA	#NULL!	Não Aplicável		Prestação de cuidados e apoio aos doentes / EADs	Desvio por transbordo, derrubamento, fuga, escoamento, vaporização, emissão	Contacto por corrente eléctrica, temperatura, substância perigosa	Outro tipo de lesões	Cabeça	Não	Até 7 dias	Inferior ou igual a 20 dias	Inferior ou igual a 30 dias	splash acidental urina OD	X58	X58	XX	Splash
9104	Assistente Operacional	Fem	Serviços de Apoio e Suporte	Função Pública	Até ao 3.º Ciclo	23	Mais que 10 anos	9104	9104	Acidente de trabalho nas instalações	Músculo-esquelético	NA	#NULL!	Não Aplicável		Outras	Ruptura, arrombamento, rebentamento, resvalamento, queda, desmoronamento	Pancada por objecto em movimento, colisão com	Outro tipo de lesões	Sem informação	Não	Até 7 dias	Inferior ou igual a 20 dias	Inferior ou igual a 30 dias	partiu os oculos a arrumar material/ sem outras lesões				Missings de informação
8354	Assistente Operacional	Fem	Medicina Laboratorial	Contrato Permanente	Ensino Secundário/Profissional	4	4 a 6 anos	1913	8354	Acidente de trabalho nas instalações	Músculo-esquelético	Absoluta	100	Não Aplicável		Tarefas de logística	Movimento do corpo sujeito a constrangimento físico	Constrangimento físico do corpo	Deslocações, entorses e distensões	Região dorsal e lombar, incl. coluna vertebral	Não	Até 7 dias	Inferior ou igual a 20 dias	Inferior ou igual a 30 dias	lombalgia apos esforco – carregar bidão de água	M54.5	M54.5	XIII	Dorsopatias – coluna lombar
4880	Enfermagem	Fem	Medicina	Função Pública	Ensino Superior	19	Mais que 10 anos	1911	4880	Acidente de trabalho nas instalações	Químico/Outros	Absoluta	100	Não Aplicável		Prestação de cuidados e apoio aos doentes / EADs	Ruptura, arrombamento, rebentamento, resvalamento, queda, desmoronamento	Contacto com agente material cortante, afiado, áspero	Feridas e lesões superficiais	Cabeça	Não	Até 7 dias	Inferior ou igual a 20 dias	Inferior ou igual a 30 dias	spalsh sterilium olho direito	X59.9	X59.9	XX	Splash
4131	Assistente Operacional	Fem	Cirurgia	Função Pública	Até ao 3.º Ciclo	40	Mais que 10 anos	1914	4131	Acidente de trabalho nas instalações	Músculo-esquelético	Absoluta	100	Não Aplicável		Tarefas de manutenção	Escorregamento ou hesitação com queda, queda de pessoa	Esmagamento em vertical ou horizontal contra objecto imóvel	Concussões e lesões internas	Cabeça	Não	Superior a 30 dias	Superior a 20 dias	Superior a 30 dias	TCE ligeiro	S06.0	S06.0	XIX	Traumatismo crânio-encefálico
5008	Enfermagem	Fem	Medicina	Função Pública	Ensino Superior	19	Mais que 10 anos	1915	5008	Acidente in itinere	Químico/Outros	Absoluta	100	Não Aplicável		Não aplicável	Perda de controlo de máquina, meio de transporte - equipamento de movimentação, ferramenta, objecto	Esmagamento em vertical ou horizontal contra objecto imóvel	Concussões e lesões internas	Sem informação	Não	Entre 7 e 30 dias	Inferior ou igual a 20 dias	Inferior ou igual a 30 dias	este acidente de trabalho não existe no processo				Missings de informação
60086	Assistente Operacional	Fem	Serviços de Apoio e Suporte	Função Pública	Até ao 3.º Ciclo	25	Mais que 10 anos	1918	60086	Acidente in itinere	Químico/Outros	NA	#NULL!	Não Aplicável		Não aplicável	Escorregamento ou hesitação com queda, queda de pessoa	Esmagamento em vertical ou horizontal contra objecto imóvel	Concussões e lesões internas	Outras partes do corpo	Não	Até 7 dias	Inferior ou igual a 20 dias	Inferior ou igual a 30 dias	contusao ombro apos queda no trajecto	S40.0	S40.0	XIX	Lesões do ombro e do braço
9346	Assistente Operacional	Fem	Cirurgia	Contrato Permanente	Até ao 3.º Ciclo	12	Mais que 10 anos	1916	9346	Acidente de trabalho nas instalações	Biológico	NA	#NULL!	Não Aplicável		Outras	Outro desvio	Contacto com agente material cortante, afiado, áspero	Feridas e lesões superficiais	Extremidades superiores	Não	Até 7 dias	Inferior ou igual a 20 dias	Inferior ou igual a 30 dias	picada acidental com agulh em saco do lixo	T81.2	T81.2	XIX	Complicações de actos médicos e cirúrgicos
6331	Administrativo	Fem	Serviços de Apoio e Suporte	Função Pública	Ensino Superior	34	Mais que 10 anos	1917	6331	Acidente in itinere	Químico/Outros	NA	#NULL!	Não Aplicável		Não aplicável	Movimento do corpo sujeito a constrangimento físico	Esmagamento em vertical ou horizontal contra objecto imóvel	Concussões e lesões internas	Outras partes do corpo	Não	Até 7 dias	Inferior ou igual a 20 dias	Inferior ou igual a 30 dias	sem diagnóstico				Missings de informação
4724	Assistente Operacional	Masc	Serviços de Apoio e Suporte	Função Pública	Até ao 3.º Ciclo	23	Mais que 10 anos	1923	4724	Acidente in itinere	Químico/Outros	Absoluta	100	Parcial	30	Não aplicável	Movimento do corpor não sujeito a constrangimento físico	Pancada por objecto em movimento, colisão com	Concussões e lesões internas	Outras partes do corpo	Não	Superior a 30 dias	Superior a 20 dias	Superior a 30 dias	Acidente de viação	V43	V43	XX	Acidentes de viação
6358	Assistente Operacional	Masc	Serviços de Apoio e Suporte	Função Pública	Até ao 3.º Ciclo	14	Mais que 10 anos	1922	6358	Acidente de trabalho nas instalações	Músculo-esquelético	Absoluta	100	Não Aplicável		Não aplicável	Escorregamento ou hesitação com queda, queda de pessoa	Outro contacto	Concussões e lesões internas	Extremidades inferiores	Não	Superior a 30 dias	Superior a 20 dias	Superior a 30 dias	contusao de joelho direito – queda em buraco no pavimento	S80.0	S80.0	XIX	Lesões do joelho e perna - trauma directo
10491	Enfermagem	Fem	Urgência e Medicina Intensiva	Contrato Permanente	Ensino Superior	2	2 a 3 anos	1920	10491	Acidente de trabalho nas instalações	Biológico	NA	#NULL!	Não Aplicável		Prestação de cuidados e apoio aos doentes / EADs	Desvio por transbordo, derrubamento, fuga, escoamento, vaporização, emissão	Contacto por corrente eléctrica, temperatura, substância perigosa	Outro tipo de lesões	Cabeça	Não	Até 7 dias	Inferior ou igual a 20 dias	Inferior ou igual a 30 dias	splash de sangue para a face	X58	X58	XX	Splash
10511	Enfermagem	Fem	Cirurgia	Contrato Permanente	Ensino Superior	2	2 a 3 anos	1924	10511	Acidente de trabalho nas instalações	Químico/Outros	NA	#NULL!	Não Aplicável		Prestação de cuidados e apoio aos doentes / EADs	Sem informação	Sem informação	Sem informação	Sem informação	Não	Até 7 dias	Inferior ou igual a 20 dias	Inferior ou igual a 30 dias	laceração no dedo a mobiliar maca de doente HIV, exposição a sangue do doente	X58	X58	XX	Splash
3024	Assistente Operacional	Fem	Serviços de Apoio e Suporte	Função Pública	Ensino Secundário/Profissional	17	Mais que 10 anos	1925	3024	Acidente de trabalho nas instalações	Músculo-esquelético	Parcial	30	Não Aplicável		Tarefas de logística	Escorregamento ou hesitação com queda, queda de pessoa	Esmagamento em vertical ou horizontal contra objecto imóvel	Concussões e lesões internas	Outras partes do corpo	Não	Superior a 30 dias	Superior a 20 dias	Superior a 30 dias	cervicalgia traumática (queda em piso escorregadio)	S19.9	S19.9	XIX	Lesões cervicais
6715	Enfermagem	Fem	Medicina	Função Pública	Ensino Superior	14	Mais que 10 anos	1926	6715	Acidente de trabalho nas instalações	Músculo-esquelético	Absoluta	100	Não Aplicável		Prestação de cuidados e apoio aos doentes / EADs	Movimento do corpo sujeito a constrangimento físico	Esmagamento em vertical ou horizontal contra objecto imóvel	Concussões e lesões internas	Tórax e órgãos torácicos	Não	Entre 7 e 30 dias	Superior a 20 dias	Inferior ou igual a 30 dias	contusao grade costal esq. - mobilizacao utente	S20.2	S20.2	XIX	Lesões torácicas
3803	Assistente Operacional	Masc	Cirurgia	Contrato Permanente	Até ao 3.º Ciclo	6	4 a 6 anos	1928	3803	Acidente de trabalho nas instalações	Biológico	NA	#NULL!	Não Aplicável		Outras	Outro desvio	Contacto por corrente eléctrica, temperatura, substância perigosa	Outro tipo de lesões	Extremidades superiores	Não	Até 7 dias	Inferior ou igual a 20 dias	Inferior ou igual a 30 dias	corte no antebraço esquerdo por pinça cirúrgica contaminada com sangue	T81.2	T81.2	XIX	Complicações de actos médicos e cirúrgicos
10280	Médico	Masc	Cirurgia	Contrato Temporário	Ensino Superior	3	2 a 3 anos	1940	10280	Acidente de trabalho nas instalações	Biológico	NA	#NULL!	Não Aplicável		Prestação de cuidados e apoio aos doentes / EADs	Outro desvio	Contacto com agente material cortante, afiado, áspero	Feridas e lesões superficiais	Extremidades superiores	Não	Até 7 dias	Inferior ou igual a 20 dias	Inferior ou igual a 30 dias	corte acidental com bisturi	T81.2	T81.2	XIX	Complicações de actos médicos e cirúrgicos
1216	Enfermagem	Fem	Medicina	Contrato Permanente	Ensino Superior	8	7 a 10 anos	1930	1216	Acidente de trabalho nas instalações	Biológico	NA	#NULL!	Não Aplicável		Outras	Outro desvio	Contacto com agente material cortante, afiado, áspero	Feridas e lesões superficiais	Extremidades superiores	Não	Até 7 dias	Inferior ou igual a 20 dias	Inferior ou igual a 30 dias	picada acidental agulha cvc palma ME	T81.2	T81.2	XIX	Complicações de actos médicos e cirúrgicos
10175	Assistente Operacional	Fem	Cirurgia	Contrato Permanente	Até ao 3.º Ciclo	3	2 a 3 anos	1932	10175	Acidente de trabalho nas instalações	Músculo-esquelético	NA	#NULL!	Não Aplicável		Prestação de cuidados e apoio aos doentes / EADs	Movimento do corpo sujeito a constrangimento físico	Constrangimento físico do corpo	Concussões e lesões internas	Outras partes do corpo	Não	Até 7 dias	Inferior ou igual a 20 dias	Inferior ou igual a 30 dias	contusao joelho esquerdo	S83	S83	XIX	Lesões articulares do joelho; ruptura ligamentar no joelho/perna
4668	Assistente Operacional	Fem	Pediatria	Função Pública	Até ao 3.º Ciclo	19	Mais que 10 anos	1931	4668	Acidente in itinere	Químico/Outros	NA	#NULL!	Não Aplicável		Não aplicável	Escorregamento ou hesitação com queda, queda de pessoa	Esmagamento em vertical ou horizontal contra objecto imóvel	Concussões e lesões internas	Outras partes do corpo	Não	Até 7 dias	Inferior ou igual a 20 dias	Inferior ou igual a 30 dias	TCE por trauma directo	S06.0	S06.0	XIX	Traumatismo crânio-encefálico
3773	Enfermagem	Fem	Medicina	Função Pública	Ensino Superior	16	Mais que 10 anos	1934	3773	Acidente de trabalho nas instalações	Músculo-esquelético	NA	#NULL!	Não Aplicável		Prestação de cuidados e apoio aos doentes / EADs	Movimento do corpo sujeito a constrangimento físico	Constrangimento físico do corpo	Deslocações, entorses e distensões	Outras partes do corpo	Não	Até 7 dias	Inferior ou igual a 20 dias	Inferior ou igual a 30 dias	distensão ombro esquerdo após esforço	M75	M75	XIII	Lesões de tecidos moles – lesões tendinosas e sinoviais – lesões do ombro
9017	Médico	Fem	Cirurgia	Contrato Temporário	Ensino Superior	4	4 a 6 anos	1935	9017	Acidente de trabalho nas instalações	Biológico	NA	#NULL!	Não Aplicável		Prestação de cuidados e apoio aos doentes / EADs	Outro desvio	Contacto com agente material cortante, afiado, áspero	Feridas e lesões superficiais	Extremidades superiores	Não	Até 7 dias	Inferior ou igual a 20 dias	Inferior ou igual a 30 dias	lesão com bisturi na face medial da mão esqueda(0,5cm) durante colocação de CVC	T81.2	T81.2	XIX	Complicações de actos médicos e cirúrgicos
8272	Assistente Operacional	Fem	Ginecologia/Obstetrícia	Função Pública	Até ao 3.º Ciclo	28	Mais que 10 anos	1937	8272	Acidente de trabalho nas instalações	Músculo-esquelético	Absoluta	100	Não Aplicável		Tarefas de logística	Escorregamento ou hesitação com queda, queda de pessoa	Esmagamento em vertical ou horizontal contra objecto imóvel	Concussões e lesões internas	Cabeça	Não	Entre 7 e 30 dias	Inferior ou igual a 20 dias	Inferior ou igual a 30 dias	tce apos queda piso escorregadio com oleo de marquesa	S06.0	S06.0	XIX	Traumatismo crânio-encefálico
3947	Enfermagem	Fem	Cirurgia	Função Pública	Ensino Superior	17	Mais que 10 anos	1939	3947	Acidente de trabalho nas instalações	Biológico	NA	#NULL!	Não Aplicável		Prestação de cuidados e apoio aos doentes / EADs	Outro desvio	Contacto com agente material cortante, afiado, áspero	Feridas e lesões superficiais	Extremidades superiores	Não	Até 7 dias	Inferior ou igual a 20 dias	Inferior ou igual a 30 dias	picada acidental no 2º dedo da mão direita com agulha contaminada	T81.2	T81.2	XIX	Complicações de actos médicos e cirúrgicos
7013	Enfermagem	Fem	Urgência e Medicina Intensiva	Contrato Permanente	Ensino Superior	5	4 a 6 anos	1936	7013	Acidente de trabalho nas instalações	Químico/Outros	NA	#NULL!	Não Aplicável		Outras	Desvio por transbordo, derrubamento, fuga, escoamento, vaporização, emissão	Contacto por corrente eléctrica, temperatura, substância perigosa	Queimaduras, escaldaduras, congelação	Cabeça	Não	Até 7 dias	Inferior ou igual a 20 dias	Inferior ou igual a 30 dias	queratite olho esquerdo provocado por sterilium	H16.1	H16.1	VII	Splash
4231	Enfermagem	Fem	Cirurgia	Função Pública	Ensino Superior	6	4 a 6 anos	1938	4231	Acidente de trabalho nas instalações	Biológico	NA	#NULL!	Não Aplicável		Prestação de cuidados e apoio aos doentes / EADs	Outro desvio	Contacto com agente material cortante, afiado, áspero	Feridas e lesões superficiais	Sem informação	Não	Até 7 dias	Inferior ou igual a 20 dias	Inferior ou igual a 30 dias	picada acidental em agulha intramuscular contaminada na base do 1º dedo da mão esquerda	T81.2	T81.2	XIX	Complicações de actos médicos e cirúrgicos
8752	Enfermagem	Fem	Urgência e Medicina Intensiva	Contrato Permanente	Ensino Superior	4	4 a 6 anos	1941	8752	Acidente in itinere	Químico/Outros	Absoluta	100	Não Aplicável		Não aplicável	Escorregamento ou hesitação com queda, queda de pessoa	Esmagamento em vertical ou horizontal contra objecto imóvel	Concussões e lesões internas	Região dorsal e lombar, incl. coluna vertebral	Não	Até 7 dias	Inferior ou igual a 20 dias	Inferior ou igual a 30 dias	contusao lombar – queda propria altura	S30.0	S30.0	XIX	Lesões do abdómen, coluna lombar e bacia
2492	Enfermagem	Fem	Pediatria	Função Pública	Ensino Superior	19	Mais que 10 anos	1942	2492	Acidente de trabalho nas instalações	Músculo-esquelético	Absoluta	100	Parcial	20	Prestação de cuidados e apoio aos doentes / EADs	Escorregamento ou hesitação com queda, queda de pessoa	Esmagamento em vertical ou horizontal contra objecto imóvel	Deslocações, entorses e distensões	Outras partes do corpo	Não	Superior a 30 dias	Superior a 20 dias	Superior a 30 dias	queda com luxação cotovelo D	S53.1	S53.1	XIX	Lesões do cotovelo e antebraço
5453	Assistente Operacional	Fem	Serviços de Apoio e Suporte	Função Pública	Até ao 3.º Ciclo	37	Mais que 10 anos	1943	5453	Acidente de trabalho nas instalações	Músculo-esquelético	NA	#NULL!	Não Aplicável		Tarefas de logística	Escorregamento ou hesitação com queda, queda de pessoa	Esmagamento em vertical ou horizontal contra objecto imóvel	Feridas e lesões superficiais	Outras partes do corpo	Não	Até 7 dias	Inferior ou igual a 20 dias	Inferior ou igual a 30 dias	contusão joelho esquerdo por trauma directo	S80.0	S80.0	XIX	Lesões do joelho e perna - trauma directo
3200	Enfermagem	Fem	Cirurgia	Contrato Permanente	Ensino Superior	6	4 a 6 anos	2913	3200	Acidente de trabalho nas instalações	Biológico	NA	#NULL!	Não Aplicável		Prestação de cuidados e apoio aos doentes / EADs	Outro desvio	Contacto com agente material cortante, afiado, áspero	Feridas e lesões superficiais	Extremidades superiores	Não	Até 7 dias	Inferior ou igual a 20 dias	Inferior ou igual a 30 dias	picada por agulha de punção venosa no 2º dedo da mão esquerda	T81.2	T81.2	XIX	Complicações de actos médicos e cirúrgicos
1042	Assistente Operacional	Masc	Serviços de Apoio e Suporte	Contrato Permanente	Até ao 3.º Ciclo	8	7 a 10 anos	1944	1042	Acidente de trabalho nas instalações	Músculo-esquelético	Absoluta	100	Não Aplicável		Tarefas de logística	Perda de controlo de máquina, meio de transporte - equipamento de movimentação, ferramenta, objecto	Entalamento, esmagamento	Concussões e lesões internas	Extremidades inferiores	Não	Até 7 dias	Inferior ou igual a 20 dias	Inferior ou igual a 30 dias	contusão hálux E (queda de carga)	S90.1	S90.1	XIX	Lesões do tornozelo e pé - superficiais
6186	Enfermagem	Fem	Urgência e Medicina Intensiva	Função Pública	Ensino Superior	5	4 a 6 anos	1945	6186	Acidente de trabalho nas instalações	Músculo-esquelético	NA	#NULL!	Não Aplicável		Outras	Desvio por transbordo, derrubamento, fuga, escoamento, vaporização, emissão	Contacto por corrente eléctrica, temperatura, substância perigosa	Feridas e lesões superficiais	Cabeça	Não	Até 7 dias	Inferior ou igual a 20 dias	Inferior ou igual a 30 dias	lesao superficial da cornea direita com solução alcoolica	H16.1	H16.1	VII	Splash
3219	Enfermagem	Masc	Urgência e Medicina Intensiva	Função Pública	Ensino Superior	17	Mais que 10 anos	1946	3219	Acidente de trabalho nas instalações	Músculo-esquelético	Absoluta	100	Não Aplicável		Tarefas de logística	Perda de controlo de máquina, meio de transporte - equipamento de movimentação, ferramenta, objecto	Entalamento, esmagamento	Fracturas	Extremidades superiores	Não	Entre 7 e 30 dias	Inferior ou igual a 20 dias	Inferior ou igual a 30 dias	fractura falange distal do 3º dedo da mão direita	S62.6	S62.6	XIX	Lesões do punho e mão - lesões ósseas e ligamentares
9544	Enfermagem	Fem	Medicina	Função Pública	Ensino Superior	12	Mais que 10 anos	1947	9544	Acidente de trabalho nas instalações	Biológico	NA	#NULL!	Não Aplicável		Prestação de cuidados e apoio aos doentes / EADs	Outro desvio	Contacto com agente material cortante, afiado, áspero	Feridas e lesões superficiais	Extremidades superiores	Não	Até 7 dias	Inferior ou igual a 20 dias	Inferior ou igual a 30 dias	picada acidental com agulha subcutanea	T81.2	T81.2	XIX	Complicações de actos médicos e cirúrgicos
1906	Assistente Operacional	Fem	Medicina	Contrato Permanente	Ensino Secundário/Profissional	7	7 a 10 anos	1959	1906	Acidente de trabalho nas instalações	Químico/Outros	Absoluta	100	Não Aplicável		Tarefas de logística	Ruptura, arrombamento, rebentamento, resvalamento, queda, desmoronamento	Contacto por corrente eléctrica, temperatura, substância perigosa	Queimaduras, escaldaduras, congelação	Extremidades inferiores	Não	Entre 7 e 30 dias	Inferior ou igual a 20 dias	Inferior ou igual a 30 dias	queimadura pé D (quimiotx)	T25.0	T25.0	XIX	Queimaduras
9418	Médico	Fem	Cirurgia	Contrato Temporário	Ensino Superior	4	4 a 6 anos	1949	9418	Acidente de trabalho nas instalações	Biológico	NA	#NULL!	Não Aplicável		Prestação de cuidados e apoio aos doentes / EADs	Outro desvio	Contacto com agente material cortante, afiado, áspero	Feridas e lesões superficiais	Extremidades superiores	Não	Até 7 dias	Inferior ou igual a 20 dias	Inferior ou igual a 30 dias	picada acidental com agulha no 4º dedo da mão esquerda durante cirurgia	T81.2	T81.2	XIX	Complicações de actos médicos e cirúrgicos
5388	Assistente Operacional	Fem	Serviços de Apoio e Suporte	Função Pública	Até ao 3.º Ciclo	37	Mais que 10 anos	1948	5388	Acidente de trabalho nas instalações	Músculo-esquelético	Parcial	20	Não Aplicável		Tarefas de logística	Movimento do corpo sujeito a constrangimento físico	Pancada por objecto em movimento, colisão com	Deslocações, entorses e distensões	Outras partes do corpo	Não	Superior a 30 dias	Superior a 20 dias	Superior a 30 dias	este acidente de trabalho não existe no processo				Missings de informação
10796	Médico	Fem	Cirurgia	Contrato Temporário	Ensino Superior	2	2 a 3 anos	1919	10796	Acidente de trabalho nas instalações	Biológico	NA	#NULL!	Não Aplicável		Prestação de cuidados e apoio aos doentes / EADs	Outro desvio	Contacto com agente material cortante, afiado, áspero	Feridas e lesões superficiais	Extremidades superiores	Não	Até 7 dias	Inferior ou igual a 20 dias	Inferior ou igual a 30 dias	picada acidental com agulha intramuscular	T81.2	T81.2	XIX	Complicações de actos médicos e cirúrgicos
4958	Enfermagem	Fem	Medicina	Função Pública	Ensino Superior	18	Mais que 10 anos	1950	4958	Acidente de trabalho nas instalações	Biológico	NA	#NULL!	Não Aplicável		Outras	Outro desvio	Contacto com agente material cortante, afiado, áspero	Feridas e lesões superficiais	Extremidades superiores	Não	Até 7 dias	Inferior ou igual a 20 dias	Inferior ou igual a 30 dias	contacto da pele com sangue de doente HIV+	X58	X58	XX	Splash
7078	Médico	Masc	Cirurgia	Função Pública	Ensino Superior	24	Mais que 10 anos	1957	7078	Acidente de trabalho nas instalações	Biológico	NA	#NULL!	Não Aplicável		Prestação de cuidados e apoio aos doentes / EADs	Outro desvio	Contacto com agente material cortante, afiado, áspero	Feridas e lesões superficiais	Extremidades superiores	Não	Até 7 dias	Inferior ou igual a 20 dias	Inferior ou igual a 30 dias	picada acidental com arame do esterno	T81.2	T81.2	XIX	Complicações de actos médicos e cirúrgicos
5625	Assistente Operacional	Fem	Medicina	Função Pública	Até ao 3.º Ciclo	18	Mais que 10 anos	1951	5625	Acidente de trabalho nas instalações	Músculo-esquelético	Absoluta	100	Não Aplicável		Prestação de cuidados e apoio aos doentes / EADs	Movimento do corpo sujeito a constrangimento físico	Constrangimento físico do corpo	Deslocações, entorses e distensões	Região dorsal e lombar, incl. coluna vertebral	Não	Até 7 dias	Inferior ou igual a 20 dias	Inferior ou igual a 30 dias	contractura do trapézio à direita após esforço	M62.4	M62.4	XIII	Lesões de tecidos moles – lesões musculares
2859	Enfermagem	Fem	Medicina	Contrato Permanente	Ensino Superior	6	4 a 6 anos	1964	2859	Acidente de trabalho nas instalações	Biológico	NA	#NULL!	Não Aplicável		Prestação de cuidados e apoio aos doentes / EADs	Outro desvio	Contacto com agente material cortante, afiado, áspero	Feridas e lesões superficiais	Extremidades superiores	Não	Até 7 dias	Inferior ou igual a 20 dias	Inferior ou igual a 30 dias	picada acidental agulha sc usada polegar ME	T81.2	T81.2	XIX	Complicações de actos médicos e cirúrgicos
60550	Enfermagem	Fem	Cirurgia	Função Pública	Ensino Superior	6	4 a 6 anos	1953	60550	Acidente de trabalho nas instalações	Músculo-esquelético	Absoluta	100	Não Aplicável		Tarefas de logística	Escorregamento ou hesitação com queda, queda de pessoa	Esmagamento em vertical ou horizontal contra objecto imóvel	Deslocações, entorses e distensões	Extremidades inferiores	Não	Superior a 30 dias	Superior a 20 dias	Superior a 30 dias	entorse do tornozelo esquerdo apos queda	S93.4	S93.4	XIX	Lesões do tornozelo e pé - lesões ósseas e ligamentares
7335	Assistente Operacional	Fem	Medicina Laboratorial	Contrato Permanente	Até ao 3.º Ciclo	4	4 a 6 anos	1958	7335	Acidente de trabalho nas instalações	Músculo-esquelético	Absoluta	100	Parcial	20	Tarefas de logística	Movimento do corpo sujeito a constrangimento físico	Constrangimento físico do corpo	Deslocações, entorses e distensões	Pescoço, incl. coluna vertebral cervical	Não	Entre 7 e 30 dias	Inferior ou igual a 20 dias	Inferior ou igual a 30 dias	distensao ombro após esforço – manuseamento de caixa pesada	M75	M75	XIII	Lesões de tecidos moles – lesões tendinosas e sinoviais – lesões do ombro
1262	Assistente Operacional	Fem	Medicina	Contrato Permanente	Até ao 3.º Ciclo	8	7 a 10 anos	1955	1262	Acidente de trabalho nas instalações	Músculo-esquelético	Parcial	50	Não Aplicável		Tarefas de logística	Perda de controlo de máquina, meio de transporte - equipamento de movimentação, ferramenta, objecto	Pancada por objecto em movimento, colisão com	Concussões e lesões internas	Extremidades superiores	Não	Superior a 30 dias	Superior a 20 dias	Superior a 30 dias	trauma directo (esmagamento) com contusão da MD	S60.2	S60.2	XIX	Lesões do punho e mão - superficiais
3321	Médico	Masc	Medicina	Contrato Permanente	Ensino Superior	10	7 a 10 anos	513	3321	Acidente de trabalho nas instalações	Biológico	NA	#NULL!	Não Aplicável		Prestação de cuidados e apoio aos doentes / EADs	Outro desvio	Contacto com agente material cortante, afiado, áspero	Feridas e lesões superficiais	Extremidades superiores	Não	Até 7 dias	Inferior ou igual a 20 dias	Inferior ou igual a 30 dias	queratoconjuntivite química olho direito	H16.2	H16.2	VII	Splash
6964	Assistente Operacional	Fem	Serviços de Apoio e Suporte	Função Pública	Até ao 3.º Ciclo	14	Mais que 10 anos	1956	6964	Acidente de trabalho nas instalações	Químico/Outros	NA	#NULL!	Não Aplicável		Tarefas de logística	Outro desvio	Pancada por objecto em movimento, colisão com	Sem informação	Sem informação	Não	Até 7 dias	Inferior ou igual a 20 dias	Inferior ou igual a 30 dias	sem diagnóstico				Missings de informação
6001	Outros	Masc	Serviços de Apoio e Suporte	Função Pública	Ensino Superior	15	Mais que 10 anos	413	6001	Acidente de trabalho nas instalações	Músculo-esquelético	Absoluta	100	Não Aplicável		Não aplicável	Movimento do corpo sujeito a constrangimento físico	Esmagamento em vertical ou horizontal contra objecto imóvel	Deslocações, entorses e distensões	Região dorsal e lombar, incl. coluna vertebral	Não	Entre 7 e 30 dias	Inferior ou igual a 20 dias	Inferior ou igual a 30 dias	contusao do pe direito apos queda	S90.3	S90.3	XIX	Lesões do tornozelo e pé - superficiais
6286	Assistente Operacional	Fem	Ginecologia/Obstetrícia	Contrato Permanente	Até ao 3.º Ciclo	5	4 a 6 anos	1960	6286	Acidente de trabalho nas instalações	Biológico	NA	#NULL!	Não Aplicável		Outras	Outro desvio	Contacto com agente material cortante, afiado, áspero	Feridas e lesões superficiais	Extremidades superiores	Não	Até 7 dias	Inferior ou igual a 20 dias	Inferior ou igual a 30 dias	picada acidental com agulha que estava num contentor, no 4º dedo da mao dir.	T81.2	T81.2	XIX	Complicações de actos médicos e cirúrgicos
3490	Assistente Operacional	Fem	Serviços de Apoio e Suporte	Contrato Permanente	Ensino Superior	6	4 a 6 anos	1961	3490	Acidente in itinere	Químico/Outros	NA	#NULL!	Não Aplicável		Não aplicável	Surpresa, susto, violência, agressão, ameaça, presença	Esmagamento em vertical ou horizontal contra objecto imóvel	Concussões e lesões internas	Cabeça	Não	Até 7 dias	Inferior ou igual a 20 dias	Inferior ou igual a 30 dias	agressão/assalto no metro a caminho do hospital	Y04	Y04	XX	Agressão
8994	Técnico	Fem	Medicina Laboratorial	Função Pública	Ensino Superior	23	Mais que 10 anos	1968	8994	Acidente de trabalho nas instalações	Músculo-esquelético	Absoluta	100	Parcial	20	Não aplicável	Escorregamento ou hesitação com queda, queda de pessoa	Esmagamento em vertical ou horizontal contra objecto imóvel	Sem informação	Sem informação	Não	Superior a 30 dias	Superior a 20 dias	Superior a 30 dias	luxação com fractura trimaleolar do pé direito após queda	S82.7	S82.7	XIX	Lesões do joelho e perna - trauma directo
6147	Enfermagem	Fem	Cirurgia	Função Pública	Ensino Superior	15	Mais que 10 anos	1967	6147	Acidente de trabalho nas instalações	Músculo-esquelético	NA	#NULL!	Não Aplicável		Prestação de cuidados e apoio aos doentes / EADs	Escorregamento ou hesitação com queda, queda de pessoa	Esmagamento em vertical ou horizontal contra objecto imóvel	Deslocações, entorses e distensões	Extremidades inferiores	Não	Até 7 dias	Inferior ou igual a 20 dias	Inferior ou igual a 30 dias	entorse tornozelo direito	S93.4	S93.4	XIX	Lesões do tornozelo e pé - lesões ósseas e ligamentares
2377	Médico	Fem	Urgência e Medicina Intensiva	Contrato Permanente	Ensino Superior	6	4 a 6 anos	1963	2377	Acidente de trabalho nas instalações	Biológico	NA	#NULL!	Não Aplicável		Prestação de cuidados e apoio aos doentes / EADs	Outro desvio	Contacto com agente material cortante, afiado, áspero	Feridas e lesões superficiais	Extremidades superiores	Não	Até 7 dias	Inferior ou igual a 20 dias	Inferior ou igual a 30 dias	picada acidental agulha oca polegar E	T81.2	T81.2	XIX	Complicações de actos médicos e cirúrgicos
8684	Assistente Operacional	Fem	Cirurgia	Contrato Permanente	Ensino Secundário/Profissional	4	4 a 6 anos	1966	8684	Acidente de trabalho nas instalações	Músculo-esquelético	NA	#NULL!	Não Aplicável		Não aplicável	Escorregamento ou hesitação com queda, queda de pessoa	Sem informação	Deslocações, entorses e distensões	Extremidades inferiores	Não	Até 7 dias	Inferior ou igual a 20 dias	Inferior ou igual a 30 dias	entorse tornozelo esq – queda propria altura	S93.4	S93.4	XIX	Lesões do tornozelo e pé - lesões ósseas e ligamentares
1481	Técnico	Fem	Serviços de Apoio e Suporte	Contrato Permanente	Ensino Superior	7	7 a 10 anos	1965	1481	Acidente de trabalho nas instalações	Químico/Outros	NA	#NULL!	Não Aplicável		Outras	Perda de controlo de máquina, meio de transporte - equipamento de movimentação, ferramenta, objecto	Contacto por corrente eléctrica, temperatura, substância perigosa	Outro tipo de lesões	Extremidades superiores	Não	Até 7 dias	Inferior ou igual a 20 dias	Inferior ou igual a 30 dias	picada acidental agulha dedo ME	T81.2	T81.2	XIX	Complicações de actos médicos e cirúrgicos
2584	Enfermagem	Fem	Urgência e Medicina Intensiva	Função Pública	Ensino Superior	18	Mais que 10 anos	62013	2584	Acidente de trabalho nas instalações	Músculo-esquelético	NA	#NULL!	Não Aplicável		Não aplicável	Movimento do corpo sujeito a constrangimento físico	Entalamento, esmagamento	Fracturas	Outras partes do corpo	Não	Até 7 dias	Inferior ou igual a 20 dias	Inferior ou igual a 30 dias	trauma com # da unha do indicador E (entalado)	S60.1	S60.1	XIX	Lesões do punho e mão - superficiais
695	Enfermagem	Masc	Medicina	Contrato Permanente	Ensino Superior	8	7 a 10 anos	113	695	Acidente de trabalho nas instalações	Músculo-esquelético	Absoluta	100	Não Aplicável		Prestação de cuidados e apoio aos doentes / EADs	Escorregamento ou hesitação com queda, queda de pessoa	Esmagamento em vertical ou horizontal contra objecto imóvel	Concussões e lesões internas	Região dorsal e lombar, incl. coluna vertebral	Não	Entre 7 e 30 dias	Superior a 20 dias	Inferior ou igual a 30 dias	lombalgia apos queda – distensao lombar	M54.5	M54.5	XIII	Dorsopatias – coluna lombar
9378	Assistente Operacional	Fem	Urgência e Medicina Intensiva	Contrato Permanente	Até ao 3.º Ciclo	12	Mais que 10 anos	913	9378	Acidente de trabalho nas instalações	Músculo-esquelético	Absoluta	100	Parcial	20	Não aplicável	Perda de controlo de máquina, meio de transporte - equipamento de movimentação, ferramenta, objecto	Esmagamento em vertical ou horizontal contra objecto imóvel	Concussões e lesões internas	Região dorsal e lombar, incl. coluna vertebral	Não	Superior a 30 dias	Superior a 20 dias	Superior a 30 dias	acidente de viação/	V43	V43	XX	Acidentes de viação
10560	Enfermagem	Fem	Urgência e Medicina Intensiva	Contrato Permanente	Ensino Superior	2	2 a 3 anos	213	10560	Acidente de trabalho nas instalações	Biológico	NA	#NULL!	Não Aplicável		Prestação de cuidados e apoio aos doentes / EADs	Outro desvio	Outro contacto	Outro tipo de lesões	Cabeça	Não	Até 7 dias	Inferior ou igual a 20 dias	Inferior ou igual a 30 dias	contacto ocular com secreções bronquicas	X58	X58	XX	Splash
3671	Administrativo	Fem	Serviços de Apoio e Suporte	Contrato Permanente	Ensino Secundário/Profissional	41	Mais que 10 anos	313	3671	Acidente de trabalho nas instalações	Músculo-esquelético	Absoluta	100	Não Aplicável		Não aplicável	Escorregamento ou hesitação com queda, queda de pessoa	Esmagamento em vertical ou horizontal contra objecto imóvel	Deslocações, entorses e distensões	Outras partes do corpo	Não	Superior a 30 dias	Superior a 20 dias	Superior a 30 dias	contusão da coxa direita	S70.1	S70.1	XIX	Lesões da anca e coxa
6052	Assistente Operacional	Masc	Serviços de Apoio e Suporte	Contrato Permanente	Até ao 3.º Ciclo	5	4 a 6 anos	813	6052	Acidente de trabalho nas instalações	Músculo-esquelético	Absoluta	100	Não Aplicável		Tarefas de manutenção	Desvio por problema eléctrico, explosão, incêndio	Contacto por corrente eléctrica, temperatura, substância perigosa	Queimaduras, escaldaduras, congelação	Extremidades superiores	Não	Entre 7 e 30 dias	Inferior ou igual a 20 dias	Inferior ou igual a 30 dias	queimadura do 2º e 3º dedos da mão com aparelho de soldar	T23.0	T23.0	XIX	Queimaduras
10520	Enfermagem	Fem	Urgência e Medicina Intensiva	Contrato Permanente	Ensino Superior	2	2 a 3 anos	713	10520	Acidente de trabalho nas instalações	Músculo-esquelético	Absoluta	100	Não Aplicável		Prestação de cuidados e apoio aos doentes / EADs	Movimento do corpo sujeito a constrangimento físico	Constrangimento físico do corpo	Deslocações, entorses e distensões	Região dorsal e lombar, incl. coluna vertebral	Não	Superior a 30 dias	Superior a 20 dias	Superior a 30 dias	lombalgia após esforço	M54.5	M54.5	XIII	Dorsopatias – coluna lombar
3177	Administrativo	Masc	Serviços de Apoio e Suporte	Contrato Permanente	Ensino Superior	6	4 a 6 anos	1013	3177	Acidente de trabalho nas instalações	Músculo-esquelético	Absoluta	100	Parcial	20	Não aplicável	Movimento do corpo sujeito a constrangimento físico	Constrangimento físico do corpo	Deslocações, entorses e distensões	Outras partes do corpo	Não	Entre 7 e 30 dias	Inferior ou igual a 20 dias	Inferior ou igual a 30 dias	entorse tornozelo direito após escorregar em escadas	S93.4	S93.4	XIX	Lesões do tornozelo e pé - lesões ósseas e ligamentares
9540	Enfermagem	Fem	Medicina	Função Pública	Ensino Superior	12	Mais que 10 anos	1413	9540	Acidente de trabalho nas instalações	Biológico	NA	#NULL!	Não Aplicável		Prestação de cuidados e apoio aos doentes / EADs	Outro desvio	Contacto com agente material cortante, afiado, áspero	Feridas e lesões superficiais	Extremidades superiores	Não	Até 7 dias	Inferior ou igual a 20 dias	Inferior ou igual a 30 dias	picada acidental no 3º dedo da mao esquerda durante colheita de sangue	T81.2	T81.2	XIX	Complicações de actos médicos e cirúrgicos
132	Administrativo	Fem	Medicina Laboratorial	Contrato Permanente	Ensino Superior	9	7 a 10 anos	1113	132	Acidente de trabalho nas instalações	Músculo-esquelético	Absoluta	100	Parcial	10	Tarefas de logística	Escorregamento ou hesitação com queda, queda de pessoa	Esmagamento em vertical ou horizontal contra objecto imóvel	Concussões e lesões internas	Extremidades superiores	Não	Entre 7 e 30 dias	Inferior ou igual a 20 dias	Inferior ou igual a 30 dias	contusão da mão esquerda após trauma direto (embate)	S60.2	S60.2	XIX	Lesões do punho e mão - superficiais
60597	Enfermagem	Fem	Urgência e Medicina Intensiva	Função Pública	Ensino Superior	5	4 a 6 anos	1213	60597	Acidente de trabalho nas instalações	Biológico	NA	#NULL!	Não Aplicável		Prestação de cuidados e apoio aos doentes / EADs	Outro desvio	Contacto com agente material cortante, afiado, áspero	Feridas e lesões superficiais	Extremidades superiores	Não	Até 7 dias	Inferior ou igual a 20 dias	Inferior ou igual a 30 dias	splash olho esquerdo de material purulento, sem sangue	X58	X58	XX	Splash
9445	Assistente Operacional	Fem	Medicina	Contrato Permanente	Ensino Secundário/Profissional	3	2 a 3 anos	162013	9445	Acidente de trabalho nas instalações	Músculo-esquelético	Absoluta	100	Não Aplicável		Prestação de cuidados e apoio aos doentes / EADs	Movimento do corpo sujeito a constrangimento físico	Constrangimento físico do corpo	Deslocações, entorses e distensões	Extremidades superiores	Não	Superior a 30 dias	Superior a 20 dias	Superior a 30 dias	entorse do punho esquerdo apos posicionar doente	S63.5	M77	XIII	Lesões de tecidos moles – lesões tendinosas e sinoviais – outras entesopatias do MS e MI
4156	Assistente Operacional	Fem	Serviços de Apoio e Suporte	Função Pública	Até ao 3.º Ciclo	16	Mais que 10 anos	152013	4156	Acidente de trabalho nas instalações	Músculo-esquelético	Absoluta	100	Não Aplicável		Trabalho informático e administrativo	Ruptura, arrombamento, rebentamento, resvalamento, queda, desmoronamento	Pancada por objecto em movimento, colisão com	Concussões e lesões internas	Cabeça	Não	Entre 7 e 30 dias	Inferior ou igual a 20 dias	Inferior ou igual a 30 dias	TCE ligeiro por trauma directo	S06.0	S06.0	XIX	Traumatismo crânio-encefálico
1814	Enfermagem	Fem	Medicina	Contrato Permanente	Ensino Superior	7	7 a 10 anos	2213	1814	Acidente de trabalho nas instalações	Biológico	NA	100	Não Aplicável		Prestação de cuidados e apoio aos doentes / EADs	Outro desvio	Outro contacto	Outro tipo de lesões	Cabeça	Não	Até 7 dias	Inferior ou igual a 20 dias	Inferior ou igual a 30 dias	splash acidental sangue OD	X58	X58	XX	Splash
10190	Assistente Operacional	Fem	Medicina	Contrato Permanente	Até ao 3.º Ciclo	2	2 a 3 anos	2013	10190	Acidente de trabalho nas instalações	Músculo-esquelético	Absoluta	100	Parcial	30	Tarefas de logística	Escorregamento ou hesitação com queda, queda de pessoa	Esmagamento em vertical ou horizontal contra objecto imóvel	Fracturas	Outras partes do corpo	Não	Superior a 30 dias	Superior a 20 dias	Superior a 30 dias	fractura da asa do iliaco após queda	S32.3	S32.3	XIX	Lesões do abdómen, coluna lombar e bacia
5034	Assistente Operacional	Fem	Imagiologia	Função Pública	Até ao 3.º Ciclo	18	Mais que 10 anos	2113	5034	Acidente de trabalho nas instalações	Músculo-esquelético	Absoluta	100	Não Aplicável		Não aplicável	Escorregamento ou hesitação com queda, queda de pessoa	Esmagamento em vertical ou horizontal contra objecto imóvel	Concussões e lesões internas	Outras partes do corpo	Não	Entre 7 e 30 dias	Inferior ou igual a 20 dias	Inferior ou igual a 30 dias	contusão do joelho esquerdo por trauma directo	S80.0	S80.0	XIX	Lesões do joelho e perna - trauma directo
2584	Enfermagem	Fem	Urgência e Medicina Intensiva	Função Pública	Ensino Superior	18	Mais que 10 anos	230013	2584	Acidente de trabalho nas instalações	Biológico	NA	#NULL!	Não Aplicável		Prestação de cuidados e apoio aos doentes / EADs	Desvio por transbordo, derrubamento, fuga, escoamento, vaporização, emissão	Contacto por corrente eléctrica, temperatura, substância perigosa	Outro tipo de lesões	Cabeça	Não	Até 7 dias	Inferior ou igual a 20 dias	Inferior ou igual a 30 dias	splash acidental sangue mucosa ocular	X58	X58	XX	Splash
8839	Assistente Operacional	Fem	Medicina	Função Pública	Até ao 3.º Ciclo	30	Mais que 10 anos	2413	8839	Acidente de trabalho nas instalações	Músculo-esquelético	Absoluta	100	Não Aplicável		Prestação de cuidados e apoio aos doentes / EADs	Movimento do corpo sujeito a constrangimento físico	Constrangimento físico do corpo	Concussões e lesões internas	Extremidades superiores	Não	Entre 7 e 30 dias	Inferior ou igual a 20 dias	Inferior ou igual a 30 dias	entorse do punho direito após queda	S63.5	M77	XIII	Lesões de tecidos moles – lesões tendinosas e sinoviais – outras entesopatias do MS e MI
10581	Assistente Operacional	Fem	Cirurgia	Contrato Permanente	Ensino Secundário/Profissional	2	2 a 3 anos	2513	10581	Acidente de trabalho nas instalações	Músculo-esquelético	Absoluta	100	Parcial	10	Prestação de cuidados e apoio aos doentes / EADs	Movimento do corpo sujeito a constrangimento físico	Constrangimento físico do corpo	Concussões e lesões internas	Outras partes do corpo	Não	Superior a 30 dias	Superior a 20 dias	Superior a 30 dias	entorse do punho direito a levantar doente	S63.5	M77	XIII	Lesões de tecidos moles – lesões tendinosas e sinoviais – outras entesopatias do MS e MI
4577	Enfermagem	Fem	Ginecologia/Obstetrícia	Contrato Permanente	Ensino Superior	9	7 a 10 anos	2813	4577	Acidente de trabalho nas instalações	Biológico	NA	#NULL!	Não Aplicável		Tarefas de manutenção	Outro desvio	Contacto com agente material cortante, afiado, áspero	Feridas e lesões superficiais	Extremidades superiores	Não	Até 7 dias	Inferior ou igual a 20 dias	Inferior ou igual a 30 dias	picada acidental no antebraço direito por agulha subcutânea contaminada	T81.2	T81.2	XIX	Complicações de actos médicos e cirúrgicos
101	Enfermagem	Masc	Cirurgia	Contrato Permanente	Ensino Superior	9	7 a 10 anos	2613	101	Acidente de trabalho nas instalações	Biológico	NA	#NULL!	Não Aplicável		Prestação de cuidados e apoio aos doentes / EADs	Outro desvio	Contacto com agente material cortante, afiado, áspero	Feridas e lesões superficiais	Extremidades superiores	Não	Até 7 dias	Inferior ou igual a 20 dias	Inferior ou igual a 30 dias	picada acidental com agulha colheita sangue no dedo indicador da mão direita	T81.2	T81.2	XIX	Complicações de actos médicos e cirúrgicos
2233	Assistente Operacional	Fem	Cirurgia	Contrato Permanente	Até ao 3.º Ciclo	7	7 a 10 anos	2713	2233	Acidente de trabalho nas instalações	Músculo-esquelético	Absoluta	100	Não Aplicável		Tarefas de logística	Outro desvio	Pancada por objecto em movimento, colisão com	Concussões e lesões internas	Outras partes do corpo	Não	Até 7 dias	Inferior ou igual a 20 dias	Inferior ou igual a 30 dias	trauma OE com folha de papel - erosão córnea linear central	S05.0	S05.0	XIX	Lesões oculares e auriculares/timpânicas
2202	Enfermagem	Fem	Medicina	Função Pública	Ensino Superior	18	Mais que 10 anos	32813	2202	Acidente in itinere	Músculo-esquelético	Absoluta	100	Parcial	30	Não aplicável	Escorregamento ou hesitação com queda, queda de pessoa	Esmagamento em vertical ou horizontal contra objecto imóvel	Fracturas	Extremidades inferiores	Não	Superior a 30 dias	Superior a 20 dias	Superior a 30 dias	queda com #cabeça do perónio E	S82.4	S82.4	XIX	Lesões do joelho e perna - trauma directo
3210	Enfermagem	Fem	Medicina	Contrato Permanente	Ensino Superior	6	4 a 6 anos	3013	3210	Acidente de trabalho nas instalações	Músculo-esquelético	Absoluta	100	Parcial	10	Prestação de cuidados e apoio aos doentes / EADs	Movimento do corpo sujeito a constrangimento físico	Constrangimento físico do corpo	Concussões e lesões internas	Região dorsal e lombar, incl. coluna vertebral	Não	Superior a 30 dias	Superior a 20 dias	Superior a 30 dias	lombociatalgia direita de esforço	M54.4	M54.4	XIII	Dorsopatias – coluna lombar
1442	Enfermagem	Masc	Medicina	Contrato Permanente	Ensino Superior	7	7 a 10 anos	3413	1442	Acidente de trabalho nas instalações	Músculo-esquelético	Parcial	15	Não Aplicável		Prestação de cuidados e apoio aos doentes / EADs	Movimento do corpor não sujeito a constrangimento físico	Entalamento, esmagamento	Concussões e lesões internas	Extremidades superiores	Não	Entre 7 e 30 dias	Inferior ou igual a 20 dias	Inferior ou igual a 30 dias	contusão 2º e 3º dedos da MD (trauma)	S60.0	S60.0	XIX	Lesões do punho e mão - superficiais
5065	Administrativo	Fem	Serviços de Apoio e Suporte	Função Pública	Até ao 3.º Ciclo	13	Mais que 10 anos	3113	5065	Acidente de trabalho nas instalações	Músculo-esquelético	NA	#NULL!	Não Aplicável		Não aplicável	Escorregamento ou hesitação com queda, queda de pessoa	Esmagamento em vertical ou horizontal contra objecto imóvel	Concussões e lesões internas	Outras partes do corpo	Não	Até 7 dias	Inferior ou igual a 20 dias	Inferior ou igual a 30 dias	contusão dos joelhos por trauma directo	S80.0	S80.0	XIX	Lesões do joelho e perna - trauma directo
8407	Médico	Fem	Imagiologia	Função Pública	Ensino Superior	27	Mais que 10 anos	3313	8407	Acidente de trabalho nas instalações	Biológico	NA	#NULL!	Não Aplicável		Prestação de cuidados e apoio aos doentes / EADs	Outro desvio	Contacto com agente material cortante, afiado, áspero	Feridas e lesões superficiais	Extremidades superiores	Não	Até 7 dias	Inferior ou igual a 20 dias	Inferior ou igual a 30 dias	picada acidental com agulha gasimetria em 2º dedo mão esq	T81.2	T81.2	XIX	Complicações de actos médicos e cirúrgicos
5517	Médico	Masc	Cirurgia	Contrato Permanente	Ensino Superior	16	Mais que 10 anos	3713	5517	Acidente in itinere	Músculo-esquelético	NA	#NULL!	Não Aplicável		Não aplicável	Movimento do corpor não sujeito a constrangimento físico	Pancada por objecto em movimento, colisão com	Concussões e lesões internas	Região dorsal e lombar, incl. coluna vertebral	Não	Até 7 dias	Inferior ou igual a 20 dias	Inferior ou igual a 30 dias	Acidente de viação	A43	A43	I	Acidentes de viação
3060	Assistente Operacional	Masc	Cirurgia	Função Pública	Até ao 3.º Ciclo	17	Mais que 10 anos	4213	3060	Acidente in itinere	Músculo-esquelético	Absoluta	100	Não Aplicável		Não aplicável	Escorregamento ou hesitação com queda, queda de pessoa	Esmagamento em vertical ou horizontal contra objecto imóvel	Fracturas	Outras partes do corpo	Não	Superior a 30 dias	Superior a 20 dias	Superior a 30 dias	queda com # do cotovelo E	S52.0	S52.0	XIX	Lesões do cotovelo e antebraço
10248	Assistente Operacional	Fem	Medicina	Contrato Permanente	Até ao 3.º Ciclo	2	2 a 3 anos	3913	10248	Acidente de trabalho nas instalações	Músculo-esquelético	NA	#NULL!	Não Aplicável		Tarefas de logística	Escorregamento ou hesitação com queda, queda de pessoa	Esmagamento em vertical ou horizontal contra objecto imóvel	Deslocações, entorses e distensões	Outras partes do corpo	Não	Até 7 dias	Inferior ou igual a 20 dias	Inferior ou igual a 30 dias	entorse do joelho esquerdo após queda	S83	S83	XIX	Lesões articulares do joelho; ruptura ligamentar no joelho/perna
1055	Médico	Fem	Ginecologia/Obstetrícia	Contrato Temporário	Ensino Superior	8	7 a 10 anos	3613	1055	Acidente de trabalho nas instalações	Biológico	NA	#NULL!	Não Aplicável		Prestação de cuidados e apoio aos doentes / EADs	Outro desvio	Contacto com agente material cortante, afiado, áspero	Feridas e lesões superficiais	Extremidades superiores	Não	Até 7 dias	Inferior ou igual a 20 dias	Inferior ou igual a 30 dias	picada acidental 1º dedo ME com agulha de sutura	T81.2	T81.2	XIX	Complicações de actos médicos e cirúrgicos
1467	Enfermagem	Fem	Medicina	Contrato Permanente	Ensino Superior	7	7 a 10 anos	4013	1467	Acidente de trabalho nas instalações	Biológico	NA	#NULL!	Não Aplicável		Prestação de cuidados e apoio aos doentes / EADs	Outro desvio	Contacto com agente material cortante, afiado, áspero	Feridas e lesões superficiais	Extremidades superiores	Não	Até 7 dias	Inferior ou igual a 20 dias	Inferior ou igual a 30 dias	picada acidental agulha com lúmen face interna perna E	T81.2	T81.2	XIX	Complicações de actos médicos e cirúrgicos
3953	Assistente Operacional	Fem	Cirurgia	Contrato Permanente	Até ao 3.º Ciclo	6	4 a 6 anos	4113	3953	Acidente de trabalho nas instalações	Músculo-esquelético	NA	#NULL!	Não Aplicável		Tarefas de logística	Movimento do corpor não sujeito a constrangimento físico	Constrangimento físico do corpo	Deslocações, entorses e distensões	Outras partes do corpo	Não	Até 7 dias	Inferior ou igual a 20 dias	Inferior ou igual a 30 dias	entorse cotovelo direito	S53.4	M77	XIII	Lesões de tecidos moles – lesões tendinosas e sinoviais – outras entesopatias do MS e MI
2135	Enfermagem	Fem	Urgência e Medicina Intensiva	Contrato Permanente	Ensino Superior	7	7 a 10 anos	3813	2135	Acidente de trabalho nas instalações	Músculo-esquelético	Absoluta	100	Não Aplicável		Prestação de cuidados e apoio aos doentes / EADs	Movimento do corpo sujeito a constrangimento físico	Constrangimento físico do corpo	Concussões e lesões internas	Cabeça	Não	Entre 7 e 30 dias	Inferior ou igual a 20 dias	Inferior ou igual a 30 dias	embate com porta - traumatismo frontal (código alert:TCE)	S60.0	S60.0	XIX	Lesões do punho e mão - superficiais
1567	Enfermagem	Fem	Cirurgia	Contrato Permanente	Ensino Superior	7	7 a 10 anos	43	1567	Acidente de trabalho nas instalações	Biológico	NA	#NULL!	Não Aplicável		Prestação de cuidados e apoio aos doentes / EADs	Outro desvio	Outro contacto	Feridas e lesões superficiais	Extremidades superiores	Não	Até 7 dias	Inferior ou igual a 20 dias	Inferior ou igual a 30 dias	trauma directo: TCE ligeiro, traumatismo da hemiface esquerda, dos joelhos e anca esquerda	T00.8	T00.8	XIX	Lesões múltiplas, politrauma
7369	Médico	Fem	Medicina	Contrato Temporário	Ensino Superior	5	4 a 6 anos	4613	7369	Acidente de trabalho nas instalações	Músculo-esquelético	NA	#NULL!	Não Aplicável		Prestação de cuidados e apoio aos doentes / EADs	Movimento do corpor não sujeito a constrangimento físico	Constrangimento físico do corpo	Deslocações, entorses e distensões	Outras partes do corpo	Não	Até 7 dias	Inferior ou igual a 20 dias	Inferior ou igual a 30 dias	distensao do ombro esq após esforço – mobilização utente	M75	M75	XIII	Lesões de tecidos moles – lesões tendinosas e sinoviais – lesões do ombro
9431	Assistente Operacional	Fem	Medicina Laboratorial	Contrato Permanente	Até ao 3.º Ciclo	3	2 a 3 anos	4413	9431	Acidente de trabalho nas instalações	Músculo-esquelético	Absoluta	100	Não Aplicável		Tarefas de logística	Perda de controlo de máquina, meio de transporte - equipamento de movimentação, ferramenta, objecto	Pancada por objecto em movimento, colisão com	Concussões e lesões internas	Extremidades superiores	Não	Até 7 dias	Inferior ou igual a 20 dias	Inferior ou igual a 30 dias	contusão da mão esquerda- a esvaziar caixote do lixo	S60.2	S60.2	XIX	Lesões do punho e mão - superficiais
1387	Assistente Operacional	Fem	Pediatria	Contrato Permanente	Ensino Secundário/Profissional	12	Mais que 10 anos	4513	1387	Acidente de trabalho nas instalações	Músculo-esquelético	NA	#NULL!	Não Aplicável		Tarefas de logística	Movimento do corpo sujeito a constrangimento físico	Esmagamento em vertical ou horizontal contra objecto imóvel	Concussões e lesões internas	Extremidades superiores	Não	Até 7 dias	Inferior ou igual a 20 dias	Inferior ou igual a 30 dias	contusão ME	S60.2	S60.2	XIX	Lesões do punho e mão - superficiais
7836	Assistente Operacional	Fem	Serviços de Apoio e Suporte	Contrato Permanente	Até ao 3.º Ciclo	4	4 a 6 anos	4713	7836	Acidente in itinere	Músculo-esquelético	Absoluta	100	Não Aplicável		Não aplicável	Escorregamento ou hesitação com queda, queda de pessoa	Esmagamento em vertical ou horizontal contra objecto imóvel	Concussões e lesões internas	Extremidades inferiores	Não	Até 7 dias	Inferior ou igual a 20 dias	Inferior ou igual a 30 dias	contusao da perna esquerda – queda propria altura	S80.1	S80.1	XIX	Lesões do joelho e perna - trauma directo
3082	Assistente Operacional	Masc	Medicina	Função Pública	Até ao 3.º Ciclo	17	Mais que 10 anos	4813	3082	Acidente de trabalho nas instalações	Músculo-esquelético	Absoluta	100	Não Aplicável		Tarefas de logística	Movimento do corpo sujeito a constrangimento físico	Pancada por objecto em movimento, colisão com	Concussões e lesões internas	Outras partes do corpo	Não	Superior a 30 dias	Superior a 20 dias	Superior a 30 dias	contusão joelho D (embate em cama)	S80.0	S80.0	XIX	Lesões do joelho e perna - trauma directo
11239	Médico	Fem	Serviços de Apoio e Suporte	Outros	Ensino Superior	1	Até 1 ano	4913	11239	Acidente de trabalho nas instalações	Biológico	NA	#NULL!	Não Aplicável		Prestação de cuidados e apoio aos doentes / EADs	Outro desvio	Contacto com agente material cortante, afiado, áspero	Feridas e lesões superficiais	Extremidades superiores	Não	Até 7 dias	Inferior ou igual a 20 dias	Inferior ou igual a 30 dias	picada acidental com agulha de sutura	T81.2	T81.2	XIX	Complicações de actos médicos e cirúrgicos
2998	Assistente Operacional	Fem	Cirurgia	Contrato Permanente	Até ao 3.º Ciclo	6	4 a 6 anos	5013	2998	Acidente de trabalho nas instalações	Músculo-esquelético	Absoluta	100	Não Aplicável		Tarefas de logística	Escorregamento ou hesitação com queda, queda de pessoa	Esmagamento em vertical ou horizontal contra objecto imóvel	Deslocações, entorses e distensões	Outras partes do corpo	Não	Superior a 30 dias	Superior a 20 dias	Superior a 30 dias	queda com entorse joelho D	S83	S83	XIX	Lesões articulares do joelho; ruptura ligamentar no joelho/perna
8717	Assistente Operacional	Masc	Serviços de Apoio e Suporte	Contrato Permanente	Ensino Secundário/Profissional	4	4 a 6 anos	5113	8717	Acidente in itinere	Músculo-esquelético	Absoluta	100	Parcial	30	Não aplicável	Escorregamento ou hesitação com queda, queda de pessoa	Esmagamento em vertical ou horizontal contra objecto imóvel	Deslocações, entorses e distensões	Outras partes do corpo	Não	Superior a 30 dias	Superior a 20 dias	Superior a 30 dias	entorse do joelho esquerdo – queda propria altura	S83	S83	XIX	Lesões articulares do joelho; ruptura ligamentar no joelho/perna
8465	Assistente Operacional	Fem	Medicina	Função Pública	Até ao 3.º Ciclo	26	Mais que 10 anos	5213	8465	Acidente de trabalho nas instalações	Músculo-esquelético	Absoluta	100	Parcial	20	Tarefas de logística	Escorregamento ou hesitação com queda, queda de pessoa	Esmagamento em vertical ou horizontal contra objecto imóvel	Deslocações, entorses e distensões	Outras partes do corpo	Não	Superior a 30 dias	Superior a 20 dias	Superior a 30 dias	entorse tornozelo direito	S93.4	S93.4	XIX	Lesões do tornozelo e pé - lesões ósseas e ligamentares
7526	Médico	Fem	Cirurgia	Contrato Permanente	Ensino Superior	14	Mais que 10 anos	5313	7526	Acidente de trabalho nas instalações	Biológico	NA	#NULL!	Não Aplicável		Prestação de cuidados e apoio aos doentes / EADs	Outro desvio	Contacto com agente material cortante, afiado, áspero	Feridas e lesões superficiais	Extremidades superiores	Não	Até 7 dias	Inferior ou igual a 20 dias	Inferior ou igual a 30 dias	picada acidental com agulha hipodermica no 2o dedo mao esq.	T81.2	T81.2	XIX	Complicações de actos médicos e cirúrgicos
4799	Enfermagem	Fem	Medicina	Função Pública	Ensino Superior	18	Mais que 10 anos	5413	4799	Acidente de trabalho nas instalações	Biológico	NA	#NULL!	Não Aplicável		Prestação de cuidados e apoio aos doentes / EADs	Outro desvio	Contacto com agente material cortante, afiado, áspero	Feridas e lesões superficiais	Extremidades superiores	Não	Até 7 dias	Inferior ou igual a 20 dias	Inferior ou igual a 30 dias	picada acidental na palma da mão esquerda com agulha contaminada	T81.2	T81.2	XIX	Complicações de actos médicos e cirúrgicos
9531	Assistente Operacional	Fem	Urgência e Medicina Intensiva	Contrato Permanente	Até ao 3.º Ciclo	3	2 a 3 anos	5613	9531	Acidente de trabalho nas instalações	Músculo-esquelético	NA	#NULL!	Não Aplicável		Tarefas de logística	Perda de controlo de máquina, meio de transporte - equipamento de movimentação, ferramenta, objecto	Pancada por objecto em movimento, colisão com	Concussões e lesões internas	Extremidades superiores	Não	Até 7 dias	Inferior ou igual a 20 dias	Inferior ou igual a 30 dias	contusão pulso direito- colisão com carrinho de transporte	S60.2	S60.2	XIX	Lesões do punho e mão - superficiais
7907	Médico	Fem	Cirurgia	Contrato Temporário	Ensino Superior	4	4 a 6 anos	5513	7907	Acidente de trabalho nas instalações	Biológico	NA	#NULL!	Não Aplicável		Prestação de cuidados e apoio aos doentes / EADs	Outro desvio	Contacto com agente material cortante, afiado, áspero	Feridas e lesões superficiais	Extremidades superiores	Não	Até 7 dias	Inferior ou igual a 20 dias	Inferior ou igual a 30 dias	picada acidental com agulha IM 2º dedo mao esq.	T81.2	T81.2	XIX	Complicações de actos médicos e cirúrgicos
1307	Assistente Operacional	Fem	Pediatria	Contrato Permanente	Até ao 3.º Ciclo	8	7 a 10 anos	5713	1307	Acidente de trabalho nas instalações	Músculo-esquelético	Parcial	10	Não Aplicável		Tarefas de logística	Ruptura, arrombamento, rebentamento, resvalamento, queda, desmoronamento	Entalamento, esmagamento	Concussões e lesões internas	Extremidades superiores	Não	Até 7 dias	Inferior ou igual a 20 dias	Inferior ou igual a 30 dias	trauma com contusão D3 e D4 MD sem#	S60.0	S60.0	XIX	Lesões do punho e mão - superficiais
3876	Enfermagem	Fem	Urgência e Medicina Intensiva	Contrato Permanente	Ensino Superior	6	4 a 6 anos	5813	3876	Acidente de trabalho nas instalações	Biológico	NA	#NULL!	Não Aplicável		Prestação de cuidados e apoio aos doentes / EADs	Outro desvio	Contacto com agente material cortante, afiado, áspero	Feridas e lesões superficiais	Extremidades superiores	Não	Até 7 dias	Inferior ou igual a 20 dias	Inferior ou igual a 30 dias	picada de agulha (butterfly) contaminada de sangue no 3º dedo da mão esquerda	T81.2	T81.2	XIX	Complicações de actos médicos e cirúrgicos
1868	Assistente Operacional	Fem	Cirurgia	Contrato Permanente	Ensino Secundário/Profissional	7	7 a 10 anos	6013	1868	Acidente de trabalho nas instalações	Músculo-esquelético	Absoluta	100	Parcial	30	Prestação de cuidados e apoio aos doentes / EADs	Movimento do corpo sujeito a constrangimento físico	Constrangimento físico do corpo	Concussões e lesões internas	Tórax e órgãos torácicos	Não	Entre 7 e 30 dias	Inferior ou igual a 20 dias	Inferior ou igual a 30 dias	contusão parede torácica anterior D (com cotovelo, aquando posicionamento doente)	S20.2	S20.2	XIX	Lesões torácicas
6665	Enfermagem	Fem	Pediatria	Contrato Permanente	Ensino Superior	5	4 a 6 anos	5913	6665	Acidente de trabalho nas instalações	Músculo-esquelético	Parcial	20	Parcial	10	Prestação de cuidados e apoio aos doentes / EADs	Movimento do corpo sujeito a constrangimento físico	Constrangimento físico do corpo	Deslocações, entorses e distensões	Região dorsal e lombar, incl. coluna vertebral	Não	Entre 7 e 30 dias	Inferior ou igual a 20 dias	Inferior ou igual a 30 dias	lombociatalgia MI esq. apos esforco – empurrar um cadeirão	M54.4	M54.4	XIII	Dorsopatias – coluna lombar
8713	Enfermagem	Fem	Cirurgia	Função Pública	Ensino Superior	13	Mais que 10 anos	6213	8713	Acidente de trabalho nas instalações	Músculo-esquelético	Absoluta	100	Não Aplicável		Prestação de cuidados e apoio aos doentes / EADs	Escorregamento ou hesitação com queda, queda de pessoa	Esmagamento em vertical ou horizontal contra objecto imóvel	Deslocações, entorses e distensões	Outras partes do corpo	Não	Até 7 dias	Inferior ou igual a 20 dias	Inferior ou igual a 30 dias	entorse do joelho esquerdo – queda por tropeçar em lençol	S83	S83	XIX	Lesões articulares do joelho; ruptura ligamentar no joelho/perna
1814	Enfermagem	Fem	Medicina	Contrato Permanente	Ensino Superior	7	7 a 10 anos	6113	1814	Acidente de trabalho nas instalações	Músculo-esquelético	Absoluta	100	Não Aplicável		Prestação de cuidados e apoio aos doentes / EADs	Movimento do corpo sujeito a constrangimento físico	Constrangimento físico do corpo	Deslocações, entorses e distensões	Região dorsal e lombar, incl. coluna vertebral	Não	Entre 7 e 30 dias	Inferior ou igual a 20 dias	Inferior ou igual a 30 dias	lombalgia pós-esforço	M54.5	M54.5	XIII	Dorsopatias – coluna lombar
5192	Assistente Operacional	Masc	Serviços de Apoio e Suporte	Função Pública	Até ao 3.º Ciclo	24	Mais que 10 anos	6313	5192	Acidente de trabalho nas instalações	Biológico	NA	#NULL!	Não Aplicável		Tarefas de manutenção	Outro desvio	Outro contacto	Outro tipo de lesões	Cabeça	Não	Até 7 dias	Inferior ou igual a 20 dias	Inferior ou igual a 30 dias	splash de gota de agua de instrumentos cirurgicos lavados (não esterilizados) para a mucosa ocular	X58	X58	XX	Splash
10433	Enfermagem	Masc	Urgência e Medicina Intensiva	Contrato Permanente	Ensino Superior	2	2 a 3 anos	6413	10433	Acidente de trabalho nas instalações	Músculo-esquelético	NA	#NULL!	Não Aplicável		Prestação de cuidados e apoio aos doentes / EADs	Ruptura, arrombamento, rebentamento, resvalamento, queda, desmoronamento	Pancada por objecto em movimento, colisão com	Fracturas	Outras partes do corpo	Não	Até 7 dias	Inferior ou igual a 20 dias	Inferior ou igual a 30 dias	traumatismo do labio e	S00.5	S00.5	XIX	Lesões da cabeça (excl. TCE)
60482	Assistente Operacional	Masc	Medicina	Função Pública	Até ao 3.º Ciclo	9	7 a 10 anos	7013	60482	Acidente de trabalho nas instalações	Músculo-esquelético	Absoluta	100	Não Aplicável		Prestação de cuidados e apoio aos doentes / EADs	Movimento do corpo sujeito a constrangimento físico	Constrangimento físico do corpo	Deslocações, entorses e distensões	Outras partes do corpo	Não	Superior a 30 dias	Superior a 20 dias	Superior a 30 dias	omalgia apos esforço	M75	M75	XIII	Lesões de tecidos moles – lesões tendinosas e sinoviais – lesões do ombro
5763	Assistente Operacional	Fem	Cirurgia	Contrato Permanente	Até ao 3.º Ciclo	11	Mais que 10 anos	6613	5763	Acidente de trabalho nas instalações	Músculo-esquelético	NA	#NULL!	Não Aplicável		Tarefas de logística	Ruptura, arrombamento, rebentamento, resvalamento, queda, desmoronamento	Esmagamento em vertical ou horizontal contra objecto imóvel	Concussões e lesões internas	Outras partes do corpo	Não	Até 7 dias	Inferior ou igual a 20 dias	Inferior ou igual a 30 dias	contusão da arcada dentária superior por trauma directo	S00.5	S00.5	XIX	Lesões da cabeça (excl. TCE)
6985	Enfermagem	Fem	Medicina	Contrato Permanente	Ensino Superior	5	4 a 6 anos	6713	6985	Acidente de trabalho nas instalações	Músculo-esquelético	Absoluta	100	Parcial	20	Prestação de cuidados e apoio aos doentes / EADs	Movimento do corpo sujeito a constrangimento físico	Constrangimento físico do corpo	Deslocações, entorses e distensões	Região dorsal e lombar, incl. coluna vertebral	Não	Entre 7 e 30 dias	Inferior ou igual a 20 dias	Inferior ou igual a 30 dias	lombalgia apos esforco – mobilizacao utente	M54.5	M54.5	XIII	Dorsopatias – coluna lombar
8215	Enfermagem	Fem	Medicina	Contrato Permanente	Ensino Superior	10	7 a 10 anos	6513	8215	Acidente de trabalho nas instalações	Músculo-esquelético	Absoluta	100	Não Aplicável		Prestação de cuidados e apoio aos doentes / EADs	Movimento do corpo sujeito a constrangimento físico	Constrangimento físico do corpo	Deslocações, entorses e distensões	Extremidades superiores	Não	Entre 7 e 30 dias	Inferior ou igual a 20 dias	Inferior ou igual a 30 dias	entorse do punho esquerdo – posicionamento utente	S63.5	M77	XIII	Lesões de tecidos moles – lesões tendinosas e sinoviais – outras entesopatias do MS e MI
3792	Assistente Operacional	Fem	Serviços de Apoio e Suporte	Contrato Permanente	Até ao 3.º Ciclo	6	4 a 6 anos	68	3792	Acidente de trabalho nas instalações	Biológico	NA	#NULL!	Não Aplicável		Prestação de cuidados e apoio aos doentes / EADs	Outro desvio	Outro contacto	Feridas e lesões superficiais	Extremidades superiores	Não	Até 7 dias	Inferior ou igual a 20 dias	Inferior ou igual a 30 dias	contusão do tornozelo esquerdo por trauma directo	S90.0	S90.0	XIX	Lesões do tornozelo e pé - superficiais
9533	Enfermagem	Fem	Urgência e Medicina Intensiva	Função Pública	Ensino Superior	12	Mais que 10 anos	73	9533	Acidente de trabalho nas instalações	Biológico	NA	#NULL!	Não Aplicável		Prestação de cuidados e apoio aos doentes / EADs	Outro desvio	Outro contacto	Feridas e lesões superficiais	Extremidades superiores	Não	Até 7 dias	Inferior ou igual a 20 dias	Inferior ou igual a 30 dias	contacto ocular com liquido de lavagem de dreno de jejunostomia	X58	X58	XX	Splash
3792	Assistente Operacional	Fem	Serviços de Apoio e Suporte	Contrato Permanente	Até ao 3.º Ciclo	6	4 a 6 anos	69	3792	Acidente de trabalho nas instalações	Músculo-esquelético	NA	#NULL!	Não Aplicável		Tarefas de logística	Escorregamento ou hesitação com queda, queda de pessoa	Esmagamento em vertical ou horizontal contra objecto imóvel	Deslocações, entorses e distensões	Extremidades inferiores	Não	Até 7 dias	Inferior ou igual a 20 dias	Inferior ou igual a 30 dias	entorse tornozelo esquerdo	S93.4	S93.4	XIX	Lesões do tornozelo e pé - lesões ósseas e ligamentares
[truncated: 865 more rows]
